# Supplementary material for: Cytochemical and comparative transcriptome analyses elucidate the formation and ecological adaptation of three types of pollen coat in Zingiberaceae
Source: BMC Plant Biol. 2022 Aug 20;22:407. doi: 10.1186/s12870-022-03796-2 (PMC9392269; doi:10.1186/s12870-022-03796-2)
Supplement: Supplementary file 2 — Additional file 2: Table S7. Detection of selection for pollen coat formation genes in Caulokaempferia coenobialis (Cco), Hornstedtia hainanensis (Hhn) Branch using Branch-site Model of PAML. [file 12870_2022_3796_MOESM2_ESM.xlsx]

## Sheet: Sheet1
Table. S7 Detection of selection for pollen coat formation genes in Caulokaempferia coenobialis (Cco), Hornstedtia hainanensis (Hhn) Branch using Branch-site Model of PAML
Sheet 1 Detection of selection for pollen coat formation genes in Caulokaempferia coenobialis (Cco) Branch using Branch-site Model of PAML
Sheet 2 Detection of selection for pollen coat formation genes in Hornstedtia hainanensis (Hhn) Branch using Branch-site Model of PAML
Sheet 1 Detection of selection for pollen coat formation genes in Caulokaempferia coenobialis (Cco) Branch using Branch-site Model of PAML
Branch	Gene	Homologous genes in Arabidopsis	-ln L	P-value (fdr)	Annotation	Positively selected sites
Cco	c15269_g1	AT1G01200	-582.688	0.025054	RAB GTPase homolog A3;(source:Araport11)	Prob(w>1):17;I;0.93370;T;0.68672;C;0.695108;S;0.704
	c51695_g1	AT1G01260	-3802.34	0.00111495	bHLH13 interacts with JAZ proteins, and functions redundantly with bHLH3, bHLH14 and bHLH17 to negatively regulate jasmonate responses.	Prob(w>1):1;P;0.9023;S;0.6984;S;0.555272;W;0.506517;V;0.823
	c59480_g1	AT1G03010	-714.189	0.0451348	Phototropic-responsive NPH3 family protein;(source:Araport11)	Prob(w>1):22;I;0.951*52;V;0.715
	c59916_g2	AT1G05000	-568.983	0.000138973	Encodes an atypical dual-speci&#64257;city phosphatase.	Prob(w>1):4;A;0.7155;R;0.992**6;S;0.6337;V;0.6388;C;0.94910;V;0.90311;S;0.901
	c37168_g1	AT1G06550	-2479.16	0.016549	ATP-dependent caseinolytic (Clp) protease/crotonase family protein;(source:Araport11)	Prob(w>1):416;R;0.738417;N;0.588
	c41340_g1	AT1G06620	-2177.89	3.55e-21	encodes a protein whose sequence is similar to a 2-oxoglutarate-dependent dioxygenase The mRNA is cell-to-cell mobile.	Prob(w>1):1;R;0.974*3;S;0.988*4;M;0.989*5;P;0.5027;N;0.983*8;P;0.9279;A;0.56610;Y;0.985*11;K;0.77212;A;0.81813;W;0.998**14;S;0.988*15;R;0.991**17;A;0.74219;P;0.991**20;R;0.982*21;S;0.990**22;H;0.85224;S;0.997**25;S;0.994**26;S;0.984*28;S;0.995**29;A;0.81130;S;0.981*31;I;0.93032;S;0.997**33;M;0.979*34;R;0.993**35;H;0.77037;S;0.88639;R;0.75641;S;0.83142;A;0.82743;P;0.993**44;T;0.997**45;G;0.997**46…
	c52743_g1	AT1G07780	-1763.32	7.7e-13	Encodes phosphoribosylanthranilate isomerase which catalyzes the third step of the tryptophan biosynthetic pathway. Member of gene family. The mRNA is cell-to-cell mobile.	Prob(w>1):1;I;0.9242;H;0.998**3;T;0.5825;E;0.971*6;S;0.993**9;P;0.73710;A;0.76713;N;0.995**16;F;0.56318;S;0.957*19;F;0.973*20;K;0.94521;A;0.92623;A;0.989*25;E;0.86926;D;0.94927;D;0.93628;A;0.76129;V;0.971*32;K;0.64333;K;0.59434;A;0.69635;T;0.79236;K;0.93437;A;0.77638;N;0.72240;L;0.81841;V;0.55442;C;0.993**43;A;0.64144;D;0.995**45;C;0.65246;D;0.68348;N;0.77965;T;0.596164;D;0.581216;I;0.638218;S;0.…
	c54281_g2	AT1G08070	-4148.57	7.46e-06	Encodes a chloroplast RNA editing factor.	Prob(w>1):79;F;0.86596;I;0.751147;L;0.555
	c64993_g1	AT1G08550	-2448.76	0.0027187	Violaxanthin deepoxidase involved in xanthophyll cycle.Two major consequences of the npq1 mutation are the absence of zeaxanthin formation in strong light and the partial inhibition of the quenching of singlet excited chlorophylls in the photosystem II light-harvesting complex	Prob(w>1):387;L;0.809419;H;0.889
	c42701_g1	AT1G09680	-3865.76	1.17e-07	Pentatricopeptide repeat (PPR) superfamily protein;(source:Araport11)	Prob(w>1):2;A;0.9283;A;0.9244;T;0.993**5;I;0.969*7;A;0.92437;C;0.83848;T;0.75561;P;0.78564;S;0.969*65;V;0.998**67;A;0.86369;L;0.87771;T;0.93372;P;0.93374;P;0.85977;A;0.970*78;S;0.86679;L;0.81080;S;0.86181;I;0.94385;A;0.86886;T;0.980*88;P;0.88889;P;0.86990;R;0.89291;Y;0.993**92;S;0.992**93;H;0.95094;P;0.94095;P;0.984*96;S;0.984*97;Q;0.72999;P;0.931101;L;0.902102;P;0.735104;P;0.827105;P;0.870106;P;…
	c55069_g1	AT1G13960	-2277.3	3.25e-12	Encodes WRKY DNA-binding protein 4 (WRKY4).	Prob(w>1):32;N;0.91938;C;0.53847;S;0.551101;L;0.535132;S;0.500149;S;0.518169;A;0.538329;S;0.536366;F;0.528367;K;0.913369;M;0.992**371;K;0.905372;S;0.978*373;T;0.965*375;L;0.948376;Q;0.983*
	c63714_g4	AT1G14030	-1644.54	1.34e-16	Encodes a lysine methyltransferase whose main soluble physiological substrates are chloroplastic fructose 1,6-bisphosphate aldolases, FBA1, FBA2, and FBA3. Lysines near the C-terminal end of the target proteins are trimethylated.	Prob(w>1):1;Q;0.8092;C;0.7513;R;0.990*4;P;0.6155;E;0.9446;E;0.993**7;E;0.988*8;L;0.7759;S;0.993**10;E;0.956*11;I;0.54412;Q;0.996**53;L;0.64655;I;0.672112;K;0.744175;F;0.949
	c8111_g1	AT1G14140	-1875.69	0.000167357	Mitochondrial substrate carrier family protein;(source:Araport11)	Prob(w>1):3;S;0.8695;T;0.6686;G;0.9257;A;0.885
	c50213_g1	AT1G14370	-924.105	7.53e-06	Encodes protein kinase APK2a. Protein is N-myristoylated.	Prob(w>1):1;T;0.6902;A;0.7973;F;0.7454;L;0.5485;T;0.7086;S;0.7877;R;0.8468;R;0.5959;K;0.79410;F;0.56411;E;0.76612;S;0.67013;F;0.984*14;D;0.88415;P;0.54916;K;0.983*17;L;0.72518;L;0.90519;I;0.76120;H;0.69621;L;0.54522;L;0.92723;P;0.80824;S;0.58225;Q;0.81726;S;0.56227;E;0.57028;G;0.55529;S;0.58731;V;0.51933;S;0.56734;Y;0.65035;I;0.51236;L;0.67237;G;0.55738;S;0.56639;L;0.54040;K;0.55441;N;0.51342;C;0…
	c55551_g1	AT1G15690	-1015.2	0.000536313	Encodes a H(+)-translocating (pyrophosphate-energized) inorganic pyrophosphatase (H(+)-PPase; EC 3.6.1.1) located in the vacuolar membrane. Expression is found in all tissues examined, including meristems and floral organ primordium. Expression is particularly enhanced in pollen, and is repressed by light. Over expression and loss of function phenotypes suggest AVP1 is involved in regulation of a…	Prob(w>1):1;V;0.978*2;G;0.988*3;E;0.7514;K;0.982*5;A;0.5726;L;0.5477;A;0.5218;A;0.5049;V;0.50410;I;0.52611;G;0.53212;I;0.52613;G;0.53214;F;0.51615;A;0.50416;L;0.54217;L;0.54118;Q;0.52019;W;0.50720;N;0.973*21;L;0.54722;S;0.54524;Q;0.52125;P;0.52226;A;0.51627;K;0.51328;G;0.50229;R;0.70530;K;0.51231;S;0.51332;K;0.51233;A;0.953*34;D;0.51635;E;0.70036;D;0.75737;I;0.75638;N;0.955*39;D;0.54441;E;0.51042…
	c58997_g1	AT1G15950	-2198.04	0.00476815	Encodes a cinnamoyl CoA reductase. Involved in lignin biosynthesis. The mRNA is cell-to-cell mobile.	Prob(w>1):1;K;0.7063;D;0.636220;Q;0.605254;L;0.791
	c62854_g1	AT1G16900	-2229.75	0.000387262	Encodes the Arabidopsis ortholog of the yeast/human ALG9 catalyzing the luminal addition of two alpha-1,2 Man residues in assembling Glc3Man9GlcNAc2.	Prob(w>1):342;P;0.864347;E;0.816
	c62255_g1	AT1G17110	-1729.06	1.25e-14	Encodes a ubiquitin-specific protease, and its activity has been confirmed in an in vitro assay. ubp15 mutants have defects in cell proliferation, and the associated processes of leaf, root, stem, flower, and silique development. UBP15 can be found in the nucleus and cytoplasm in transient assays. Though UBP15 is expressed in many tissues, UBP15 transcript levels are higher in rosette leaves and …	Prob(w>1):11;V;0.66571;F;0.55477;S;0.733191;S;0.733198;R;0.712241;V;0.659242;L;0.949243;F;0.983*244;T;0.955*245;P;0.680246;F;0.944247;L;0.928248;K;0.997**251;L;0.922253;P;0.967*254;T;0.925257;R;0.996**258;T;0.963*259;V;0.588260;L;0.838261;L;0.996**263;S;0.973*264;S;0.991**265;V;0.949267;W;0.949268;G;0.819271;F;0.735275;S;0.634276;S;0.592278;K;0.660280;K;0.730281;K;0.996**282;Y;0.573283;V;0.942284…
	c17605_g1	AT1G18250	-915.298	9.79e-11	encodes a thaumatin-like protein	Prob(w>1):1;G;0.5493;S;1.000**4;A;0.984*5;L;0.986*6;D;0.6117;R;0.999**8;G;0.5039;R;0.997**10;L;0.999**11;R;0.981*12;P;0.56213;P;0.63314;L;0.990**15;W;0.999**16;S;1.000**17;S;1.000**18;S;1.000**19;R;0.992**20;S;0.999**21;E;0.989*22;G;0.50323;R;1.000**24;R;0.999**25;I;0.999**26;S;0.989*27;M;0.988*28;T;0.999**29;A;0.990**30;K;0.986*31;R;0.999**32;R;0.999**33;A;0.50934;G;0.50335;S;0.55336;A;0.59037;R…
	c56536_g1	AT1G18330	-2671.48	0.00972863	EARLY-PHYTOCHROME-RESPONSIVE1	Prob(w>1):26;S;0.773
	c38987_g1	AT1G18490	-1727.49	0.00168008	2-aminoethanethiol dioxygenase, putative (DUF1637);(source:Araport11)	Prob(w>1):1;T;0.5215;R;0.6808;K;0.7039;R;0.626170;Q;0.503
	c46379_g1	AT1G21910	-1390.75	3.07e-07	encodes a member of the DREB subfamily A-5 of ERF/AP2 transcription factor family. The protein contains one AP2 domain. There are 15 members in this subfamily including RAP2.1, RAP2.9 and RAP2.10.	Prob(w>1):11;S;0.79514;S;0.94415;Q;0.988*17;S;0.847123;A;0.566
	c16484_g2	AT1G23090	-898.102	0.0109938	Encodes AST91 mRNA for sulfate transporter.	Prob(w>1):2;S;0.7234;N;0.6035;Q;0.8546;H;0.8827;H;0.7639;K;0.90410;S;0.67912;M;0.992**13;R;0.91114;I;0.67016;Q;0.995**17;S;0.77418;V;0.69019;L;0.985*20;Q;0.58521;T;0.982*22;S;0.87123;F;0.67824;R;0.81725;S;0.83426;N;0.94027;L;0.76228;L;0.83429;E;0.78830;R;0.68731;R;0.90732;D;0.93733;Q;0.78734;N;0.64035;R;0.67236;T;0.91337;H;0.60040;D;0.66341;H;0.61942;L;0.94544;R;0.93645;N;0.978*46;R;0.85848;N;0.6…
	c51279_g1	AT1G24590	-1517.95	0.00975208	Encodes a member of the ERF (ethylene response factor) subfamily B-1 of ERF/AP2 transcription factor family. The protein contains one AP2 domain. There are 15 members in this subfamily including ATERF-3, ATERF-4, ATERF-7, and LEAFY PETIOLE. This gene functions in the regeneration of shoots in tissue culture, probably through transcriptional regulation of CUC1. May also be involved in activation o…	Prob(w>1):18;I;0.53340;W;0.85793;I;0.76194;L;0.732140;A;0.719162;S;0.830163;S;0.828164;S;0.754166;D;0.530
	c45662_g1	AT1G25580	-2347.32	8.64e-08	Encodes suppressor of gamma response 1 (SOG1), a putative transcription factor governing multiple responses to DNA damage.	Prob(w>1):7;I;0.7698;G;0.9439;H;0.71610;R;0.86613;G;0.57214;V;0.51615;A;0.854100;V;0.909
	c55118_g1	AT1G27440	-1295.73	0.0431855	IRX10 was identified as MUCI69 in a reverse genetic screen for MUCILAGE-RELATED genes. Mutations in this gene did not disrupt mucilage properties, likely due to the presence of the functionally redundant IRX10-L.	Prob(w>1):1;T;0.55517;A;0.56566;Q;0.594126;L;0.559
	c56348_g1	AT1G27820	-2414.44	0.00236183	Deadenylase.	Prob(w>1):35;N;0.54337;H;0.588136;Q;0.543147;Q;0.541210;N;0.865218;D;0.883249;L;0.521270;L;0.509320;P;0.544321;P;0.857322;P;0.519
	c61757_g1	AT1G28210	-1275.34	1.06e-18	DnaJ homolog AtJ1 (atj)	Prob(w>1):12;V;0.74221;Y;0.728110;V;0.988*167;F;0.746174;T;0.998**176;E;0.980*178;S;0.996**180;F;0.987*181;S;0.998**183;L;0.997**184;R;0.645185;K;0.999**187;V;0.886188;H;0.988*190;F;0.925192;V;0.745193;T;0.987*194;H;0.998**195;A;0.998**197;S;0.991**198;R;0.985*200;T;0.797201;L;0.991**
	c46990_g1	AT1G28370	-1509.16	0.0175485	encodes a member of the ERF (ethylene response factor) subfamily B-1 of ERF/AP2 transcription factor family. The protein contains one AP2 domain. There are 15 members in this subfamily including ATERF-3, ATERF-4, ATERF-7, and leafy petiole.	Prob(w>1):14;I;0.84020;L;0.717
	c57215_g1	AT1G28690	-2306.81	0.000134734	Tetratricopeptide repeat (TPR)-like superfamily protein;(source:Araport11)	Prob(w>1):2;K;0.7349;P;0.72612;H;0.63813;Q;0.74116;H;0.60724;P;0.72525;M;0.67029;S;0.63431;R;0.53632;P;0.66233;E;0.67345;S;0.51547;Q;0.55655;Q;0.65359;C;0.73161;G;0.66162;I;0.50965;P;0.63367;P;0.66768;Q;0.71770;F;0.64173;P;0.50475;A;0.52679;S;0.75384;E;0.73587;F;0.75690;F;0.64196;C;0.60498;D;0.71699;C;0.732100;Q;0.702101;I;0.519105;L;0.729107;R;0.521110;C;0.722112;C;0.733113;C;0.647115;R;0.729126…
	c49411_g1	AT1G31470	-2452.49	0.00463426	Major facilitator superfamily protein;(source:Araport11)	Prob(w>1):2;S;0.90296;S;0.924105;Q;0.525112;T;0.534143;G;0.566171;M;0.824
	c57232_g1	AT1G31840	-6194.51	3.53e-36	Tetratricopeptide repeat (TPR)-like superfamily protein;(source:Araport11)	Prob(w>1):1;P;0.9143;G;0.959*4;C;0.999**9;P;0.89110;P;0.50611;L;0.93612;R;0.92415;P;0.83317;A;0.89018;T;0.93819;R;0.92522;R;0.987*23;I;0.53625;A;0.94127;L;0.69728;P;0.72130;R;0.93132;P;0.94633;A;0.990*35;L;0.67136;L;0.93537;P;0.74838;M;0.90439;V;0.74543;S;0.94344;T;0.961*45;R;0.981*46;T;0.72147;P;0.72351;L;0.83553;L;0.71154;H;0.72155;R;0.985*60;A;0.92162;M;0.962*63;P;0.90664;H;0.94465;V;0.65766;Q…
	c56337_g1	AT1G32200	-1571.33	2.83e-14	Encodes a chloroplast glycerol-3-phosphate acyltransferase.Involved in the biosynthesis of chloroplast phosphatidylglycerol.	Prob(w>1):2;F;0.7473;L;0.8315;I;0.996**6;C;0.996**7;K;0.7478;Y;0.978*9;A;0.953*10;C;0.982*11;L;0.983*12;L;0.994**15;L;0.88016;I;0.64818;S;0.986*19;P;0.79673;T;0.680153;S;0.732157;A;0.756162;S;0.732180;I;0.658187;F;0.683264;R;0.749
	c15726_g1	AT1G32220	-1838.88	1.39e-05	NAD(P)-binding Rossmann-fold superfamily protein;(source:Araport11)	Prob(w>1):2;Q;0.93310;V;0.88311;P;0.92113;L;0.82314;N;0.75173;G;0.51787;R;0.60494;I;0.922154;L;0.594159;Q;0.552162;F;0.918167;S;0.547212;I;0.549216;R;0.514227;L;0.560236;T;0.518
	c57436_g2	AT1G32330	-1137.19	5.67e-12	Member of Heat Stress Transcription Factor (Hsf) family. Negatively regulated by HSP90.2.	Prob(w>1):4;E;0.9435;A;0.9236;D;0.960*7;S;0.88010;W;0.998**12;N;0.78414;Q;0.972*15;A;0.958*16;E;0.83217;L;0.975*59;A;0.63164;E;0.73875;V;0.75678;F;0.75894;I;0.93095;L;0.89696;Q;0.75698;V;0.951*99;I;0.748100;Q;0.996**102;P;0.755105;M;0.978*106;K;0.978*107;M;0.966*108;T;0.968*110;F;0.804113;M;0.967*114;I;0.699115;L;0.995**116;S;0.753119;N;0.983*120;S;0.696122;K;0.775125;H;0.847126;F;0.688127;L;0.96…
	c31793_g1	AT1G32860	-864.716	6.4e-05	Glycosyl hydrolase superfamily protein;(source:Araport11)	Prob(w>1):1;V;0.7032;E;0.6883;R;0.957*4;R;0.7425;R;0.7566;R;0.7557;G;0.8018;R;0.7159;G;0.69710;D;0.67211;C;0.70312;G;0.72313;E;0.69614;R;0.69615;E;0.69716;G;0.69617;V;0.73418;Q;0.72319;Q;0.71620;E;0.69821;P;0.72222;A;0.72523;R;0.71524;P;0.73225;A;0.73326;D;0.68627;E;0.68728;I;0.75929;G;0.72530;G;0.71231;V;0.72632;L;0.972*33;F;0.975*34;A;0.997**35;L;0.972*36;F;0.975*37;N;0.997**38;E;0.997**39;D;0.…
	c38149_g1	AT1G33540	-2823.59	0.0246416	serine carboxypeptidase-like 18;(source:Araport11)	Prob(w>1):329;E;0.723
	c87149_g1	AT1G33811	-1058.72	0.0136835	GDSL-motif esterase/acyltransferase/lipase. Enzyme group with broad substrate specificity that may catalyze acyltransfer or hydrolase reactions with lipid and non-lipid substrates.	Prob(w>1):1;L;0.60915;Y;0.59452;S;0.76753;T;0.86456;S;0.84558;T;0.968*59;S;0.988*60;T;0.82661;L;0.987*62;S;0.986*63;T;0.79666;R;0.90067;T;0.75368;S;0.63369;P;0.69570;W;0.952*71;I;0.967*72;R;0.981*75;A;0.52376;E;0.52377;E;0.65879;T;0.987*80;T;0.979*82;R;0.964*85;R;0.91586;T;0.64889;G;0.971*90;I;0.57592;T;0.971*93;G;0.93995;S;0.987*98;G;0.879101;T;0.620102;I;0.935103;P;0.946105;L;0.794106;R;0.83710…
	c61750_g2	AT1G34110	-799.467	3.95e-07	Leucine-rich receptor-like protein kinase family protein;(source:Araport11)	Prob(w>1):1;N;0.977*3;V;0.9384;L;0.967*5;D;0.988*7;W;0.973*37;V;0.77046;I;0.74356;A;0.91759;L;0.92790;D;0.67993;T;0.743107;A;0.737109;G;0.968*115;R;0.973*
	c67518_g1	AT1G35710	-6616.07	0.000153815	kinase family with leucine-rich repeat domain-containing protein;(source:Araport11)	Prob(w>1):1;L;0.9322;Q;0.962*39;C;0.746
	c47747_g1	AT1G47290	-2811	0.0231887	Encodes an enzyme with 3&#946;-hydroxysteroid dehydrogenase/C4-decarboxylase activity <i>in vitro</i>. The activity of the enzyme was determined using microsomal extracts of yeast overexpressing the <i>Arabidopsis</i> gene. Cytosolic fractions failed to be associated to the activity, leading to the speculation that the enzyme is membrane-bound.	Prob(w>1):313;M;0.788415;L;0.659
	c26296_g1	AT1G47830	-768.442	1.56e-06	SNARE-like superfamily protein;(source:Araport11)	Prob(w>1):1;D;0.8562;V;0.5893;S;0.8854;S;0.987*5;D;0.990**6;R;0.8927;R;0.993**8;G;0.626
	c40247_g1	AT1G50640	-804.511	1.03e-09	encodes a member of the ERF (ethylene response factor) subfamily B-1 of ERF/AP2 transcription factor family (ATERF-3). The protein contains one AP2 domain. There are 15 members in this subfamily including ATERF-3, ATERF-4, ATERF-7, and leafy petiole.	Prob(w>1):1;Q;0.994**3;Q;0.9344;L;0.995**5;R;0.995**6;D;0.996**7;L;0.996**10;R;0.94112;A;0.990*13;R;0.997**15;A;0.993**16;G;0.997**17;S;0.57618;R;0.991**19;P;0.987*20;D;0.974*21;E;0.998**22;L;0.86423;G;0.82824;I;0.999**25;R;0.90726;A;0.993**27;D;0.56428;V;0.993**29;A;0.79230;A;0.951*31;E;0.995**33;A;0.993**36;T;0.92138;V;0.958*40;S;0.80341;R;0.996**42;G;0.92943;A;0.79744;A;0.995**46;A;0.86861;K;0…
	c64200_g1	AT1G51590	-3189.71	1.24e-10	Encodes an alpha-mannosidase I enzyme responsible for N-glycan maturation.	Prob(w>1):492;S;0.530495;I;0.896496;S;0.971*497;S;0.559499;I;0.894505;S;0.910507;E;0.987*508;M;0.977*509;S;0.983*510;S;0.992**511;C;0.676
	c55294_g1	AT1G54130	-4845.48	2.84e-06	This gene appears to be at least partially redundant with RSH2 (At3g14050). Guanosine tetraphosphate synthesized by RSH2/RSH3 (and CRSH At3g17470) to an unknown extent can repress chloroplast gene expression, and also reduce chloroplast size. Involved in the maintenance of the (p)ppGp level to accustom plastidial gene expression to darkness.	Prob(w>1):1;H;0.9312;H;0.9373;T;0.93830;R;0.53834;Q;0.565127;I;0.636154;R;0.501160;L;0.530184;L;0.888333;R;0.553461;T;0.541
	c41808_g1	AT1G56010	-1499.2	0.00428254	Encodes a transcription factor involved auxin-mediated lateral root formation. Acts downstream of TIR1 and is regulated post-transcriptionally by miRNA164 and by SINAT5-dependent ubiquitination.	Prob(w>1):1;L;0.8942;Q;0.5463;R;0.5314;K;0.5015;S;0.7077;Q;0.6779;K;0.91011;G;0.91712;H;0.79013;A;0.975*15;P;0.91520;S;0.91321;S;0.976*22;K;0.987*23;T;0.75124;L;0.63025;L;0.82126;E;0.988*27;A;0.91329;R;0.953*30;L;0.54331;G;0.94133;Q;0.83334;S;0.966*35;V;0.970*37;Q;0.71138;E;0.66939;Q;0.94140;N;0.92342;Y;0.986*43;L;0.53744;Q;0.91645;I;0.93146;N;0.52647;H;0.93448;D;0.93449;F;0.964*50;L;0.968*52;H;0…
	c64408_g4	AT1G58210	-4884.89	2.83e-08	Encodes a member of the NET superfamily of proteins that potentially couples different membranes to the actin cytoskeleton in plant cells. It colocalizes with filamentous actin and is localized to the plasma membrane.	Prob(w>1):694;S;0.586695;V;0.889697;F;0.691699;A;0.790703;P;0.697704;F;0.571706;Y;0.933707;F;0.664708;N;0.567715;Q;0.923
	c45699_g1	AT1G59500	-310.694	0.0185923	encodes an IAA-amido synthase that conjugates Asp and other amino acids to auxin in vitro.	Prob(w>1):1;V;0.6164;A;0.6365;S;0.9386;L;0.987*22;N;0.689
	c57962_g1	AT1G62260	-3569.54	1.23e-06	Encodes MITOCHONDRIAL EDITING FACTOR 9 (MEF9), an E subclass PPR protein required for RNA editing.	Prob(w>1):16;H;0.622208;R;0.610290;K;0.740299;R;0.795321;N;0.711331;S;0.584
	c46429_g1	AT1G65320	-1794.01	3.08e-05	Cystathionine beta-synthase (CBS) family protein;(source:Araport11)	Prob(w>1):64;M;0.56179;A;0.535214;S;0.934215;S;0.888299;N;0.511
	c62193_g1	AT1G65380	-2241.64	5.6e-06	Receptor-like protein containing leucine-rich repeats. Regulates both meristem and organ development in Arabidopsis.	Prob(w>1):2;S;0.9353;R;0.7955;V;0.973*
	c8256_g1	AT1G65520	-647.782	0.00867744	encodes a peroxisomal delta3, delta2-enoyl CoA isomerase, involved in unsaturated fatty acid degradation	Prob(w>1):1;P;0.5382;G;0.832
	c63627_g1	AT1G71060	-3230.06	0.000919281	Tetratricopeptide repeat (TPR)-like superfamily protein;(source:Araport11)	Prob(w>1):1;R;0.862407;D;0.540
	c40176_g1	AT1G71820	-3016.63	4.33e-16	Encodes a member of the exocyst complex gene family. The exocyst is a protein complex involved in tethering vesicles to the plasma membrane during regulated or polarized secretion.	Prob(w>1):1;Q;0.998**2;S;0.988*3;R;0.998**4;L;0.7935;S;0.987*6;R;0.8677;H;0.7429;R;0.998**12;M;0.997**13;L;0.79215;K;0.72023;E;0.690136;S;0.677563;I;0.691
	c50099_g1	AT1G73690	-2888.41	0.036451	cyclin dependent kinase activator CDKD;1. Nuclear localization. Involved in cell cycle regulation and cell differentiation.	Prob(w>1):4;A;0.824
	c61552_g1	AT1G73730	-2234.48	0.00883291	Encodes a putative transcription factor involved in ethylene and sulfate starvation signalling. Isolated DNA binding domain has been shown to bind DNA in vitro.	Prob(w>1):337;C;0.714
	c18125_g1	AT1G73790	-609.659	6.07e-05	Encodes a gamma-tubulin complex protein that plays a role in gamma-tubulin complex localization, spindle stability and chromosomal segregation.	Prob(w>1):1;R;0.8642;L;0.8373;R;0.87560;I;0.70171;T;0.73877;A;0.59381;F;0.619
	c66616_g1	AT1G76150	-1755.91	0.0489142	Encodes a monofunctional enoyl-CoA hydratase 2, involved in the degradation of even cis-unsaturated fatty acids, gene expression is enhanced during the first 2 days of germination, as well as in senescent leaves.	Prob(w>1):180;A;0.819
	c61363_g1	AT1G76890	-3422.08	0.0019622	encodes a plant trihelix DNA-binding protein	Prob(w>1):59;L;0.860489;S;0.947
	c65280_g1	AT1G79000	-5369.94	5.34e-23	Homologous to CREB-binding protein, a co-activator of transcription with histone acetyl-transferase activity. No single prior lysine acetylation is sufficient to block HAC1 acetylation of the H3 or H4 peptides, suggesting that HAC1, HAC5, and HAC12 can acetylate any of several lysines present in the peptides. HAM2 acetylates histone H4 lysine 5. A plant line expressing an RNAi construct targeted …	Prob(w>1):9;P;0.76012;A;0.77838;C;0.81363;S;0.81364;I;0.80569;T;0.77980;E;0.78687;T;0.79789;S;0.972*90;F;0.77892;S;0.55395;V;0.83996;V;0.76199;R;0.872101;V;0.804110;E;0.758146;Y;0.793148;T;0.780152;S;0.815156;Y;0.796172;N;0.794228;L;0.823244;I;0.736296;M;0.617309;L;0.504322;L;0.503572;L;0.847573;S;0.799574;L;0.996**575;F;0.536576;F;0.531577;S;0.927578;L;0.915580;F;0.794581;S;0.985*583;P;0.915584;…
	c57829_g1	AT1G79110	-1262.38	0.000409031	Encodes one of the BRGs (BOI-related gene) involved in resistance to Botrytis cinerea.	Prob(w>1):124;S;0.838126;I;0.627127;S;0.698134;C;0.694136;L;0.969*
	c57158_g1	AT1G80440	-2239.78	0.00332604	Encodes a member of a family of F-box proteins, called the KISS ME DEADLY (KMD) family, that targets type-B ARR proteins for degradation and is involved in the negative regulation of the cytokinin response. Also named as KFB20, a member of a group of Kelch repeat F-box proteins that negatively regulate phenylpropanoid biosynthesis by targeting the phenypropanoid biosynthesis enzyme phenylalanine …	Prob(w>1):155;F;0.721335;R;0.699
	c61087_g1	AT1G80680	-7630.7	5.28e-16	Mutant has early-flowering phenotype, encodes a putative nucleoporin. Required for the activation of downstream defense pathways by the snc1 mutation. Involved in basal resistance against bacterial pathogens.	Prob(w>1):1;S;0.9203;A;0.976*4;S;0.969*5;S;0.958*6;R;0.7468;Y;0.8029;T;0.969*10;F;0.82411;H;0.960*100;V;0.615399;V;0.608477;N;0.685650;L;0.726
	c60625_g1	AT1G80840	-1511.71	0.000531917	Pathogen-induced transcription factor. Binds W-box sequences in vitro. Forms protein complexes with itself and with WRKY40 and WRKY60. Coexpression with WRKY18 or WRKY60 made plants more susceptible to both P. syringae and B. cinerea. WRKY18, WRKY40, and WRKY60 have partially redundant roles in response to the hemibiotrophic bacterial pathogen Pseudomonas syringae and the necrotrophic fungal path…	Prob(w>1):1;E;0.5863;K;0.50526;T;0.76847;A;0.85876;S;0.899130;M;0.523
	c34390_g1	AT2G01670	-1000.81	0.00116506	nudix hydrolase homolog 17;(source:Araport11)	Prob(w>1):1;L;0.992**3;M;0.5684;T;0.614101;V;0.863138;L;0.990**
	c34385_g1	AT2G02480	-710.365	0.0454229	STICHEL mutant shows trichomes with fewer than normal branches.	Prob(w>1):1;K;0.8842;R;0.5953;R;0.8085;W;0.991**6;K;0.7577;I;0.6848;L;0.63312;T;0.81614;S;0.64215;Y;0.983*16;P;0.87417;I;0.83118;W;0.982*19;K;0.60522;M;0.87523;M;0.52925;L;0.61026;N;0.960*27;N;0.89628;T;0.989*29;Y;0.91333;P;0.77334;S;0.971*35;R;0.85336;T;0.82537;A;0.965*38;T;0.87439;Q;0.985*40;N;0.84741;H;0.90742;K;0.88044;S;0.91345;Y;0.60347;K;0.79651;Y;0.609
	c15322_g2	AT2G02750	-2072.2	0.00162709	Pentatricopeptide repeat (PPR) superfamily protein;(source:Araport11)	Prob(w>1):3;S;0.980*4;K;0.8616;P;0.8747;L;0.7798;P;0.9119;C;0.90610;V;0.79911;E;0.59113;P;0.992**14;N;0.981*15;S;0.85416;L;0.61117;N;0.957*18;R;0.974*19;Y;0.93420;R;0.982*21;R;0.955*22;K;0.91024;Y;0.977*25;G;0.94426;S;0.994**27;S;0.961*28;D;0.67629;V;0.88330;E;0.964*31;C;0.972*32;H;0.979*33;D;0.92134;I;0.72835;W;0.961*37;W;0.84738;K;0.950*41;A;0.75042;R;0.968*43;T;0.79444;S;0.76645;K;0.76746;A;0.…
	c27746_g1	AT2G05160	-796.576	0.00038656	CCCH-type zinc fingerfamily protein with RNA-binding domain-containing protein;(source:Araport11)	Prob(w>1):76;S;0.52494;H;0.51797;N;0.874100;A;0.505101;T;0.879
	c45975_g1	AT2G14530	-1599.3	1.02e-08	Encodes a member of the TBL (TRICHOME BIREFRINGENCE-LIKE) gene family containing a plant-specific DUF231 (domain of unknown function) domain. TBL gene family has 46 members, two of which (TBR/AT5G06700 and TBL3/AT5G01360) have been shown to be involved in the synthesis and deposition of secondary wall cellulose, presumably by influencing the esterification state of pectic polymers. A nomenclature…	Prob(w>1):1;G;0.985*2;L;0.985*3;Q;0.9304;H;0.9335;S;0.5296;A;0.91854;S;0.56694;Q;0.527236;C;0.549281;S;0.524
	c54010_g1	AT2G15630	-3764.79	0.0241161	Pentatricopeptide repeat (PPR) superfamily protein;(source:Araport11)	Prob(w>1):556;R;0.722595;L;0.516
	c61490_g1	AT2G17210	-5430.11	1.28e-45	Tetratricopeptide repeat (TPR)-like superfamily protein;(source:Araport11)	Prob(w>1):3;R;0.972*4;S;0.7365;R;0.979*7;R;0.991**8;N;0.995**9;P;0.973*10;N;0.973*12;L;0.981*13;R;0.996**14;K;0.997**16;Y;0.986*17;P;0.88818;P;0.995**19;G;0.90921;L;0.996**23;N;0.61924;R;0.952*25;L;0.93926;Y;0.78727;V;0.75128;F;0.80229;N;0.975*30;P;0.77031;M;0.961*32;A;0.984*33;R;0.967*38;P;0.82140;Q;0.996**41;E;0.88842;L;0.77543;V;0.89744;S;0.997**45;G;0.81146;D;0.80747;I;0.81248;R;0.81049;H;0.9…
	c26948_g1	AT2G18328	-795.479	0.00989789	RAD-like 4;(source:Araport11)	Prob(w>1):25;S;0.88365;K;0.802
	c65491_g1	AT2G19230	-975.848	1.2e-07	Leucine-rich repeat transmembrane protein kinase protein;(source:Araport11)	Prob(w>1):114;L;0.561122;T;0.503126;V;0.956*128;Q;0.946130;E;0.958*132;V;0.982*
	c63290_g1	AT2G20370	-2688.68	1.1e-17	Encodes a xyloglucan galactosyltransferase located in the membrane of Golgi stacks that is involved in the biosynthesis of fucose. It is also involved in endomembrane organization. It is suggested that it is a dual-function protein that is responsible for actin organization and the synthesis of cell wall materials. The mRNA is cell-to-cell mobile.	Prob(w>1):40;D;0.677145;L;0.535241;T;0.768257;N;0.943269;R;0.622276;S;0.570334;S;0.992**336;E;0.613344;P;0.958*345;D;0.528346;E;0.613347;G;0.977*350;G;0.991**352;D;0.528353;D;0.528355;F;0.955*358;G;0.984*359;R;0.511360;Q;0.780362;R;0.988*363;A;0.684364;P;0.973*365;V;0.778366;V;0.823368;G;0.635369;A;0.968*370;A;0.615371;S;0.905372;P;0.643373;P;0.643377;V;0.755378;A;0.967*380;W;0.977*382;S;0.967*38…
	c41990_g1	AT2G20635	-3419.48	1.37e-10	protein kinase and Mad3-BUB1-I domain-containing protein;(source:Araport11)	Prob(w>1):7;S;0.57410;I;0.93911;P;0.984*14;W;0.58516;I;0.970*18;I;0.54319;L;0.55521;T;0.88223;S;0.93425;S;0.94628;I;0.74030;R;0.90631;S;0.92032;R;0.69742;S;0.82674;C;0.517171;C;0.543
	c133_g1	AT2G21790	-985.834	0.0494626	encodes large subunit of ribonucleotide reductase involved in the production of deoxyribonucleoside triphosphates (dNTPs) for DNA replication and repair	Prob(w>1):13;H;0.82121;S;0.51622;E;0.54023;S;0.50533;H;0.63239;C;0.55656;R;0.75968;L;0.80572;Q;0.90374;R;0.988*75;S;0.919
	c59339_g1	AT2G22140	-3006.68	8.68e-20	Forms a complex with MUS81 that functions as endonuclease in DNA recombination and repair processes.	Prob(w>1):36;K;0.565101;V;0.573102;G;0.617107;H;0.532123;I;0.548142;V;0.631160;G;0.706265;S;0.655270;A;0.557294;F;0.580302;D;0.619392;T;0.616435;F;0.582457;M;0.788459;S;0.969*461;S;0.956*462;Q;0.750463;M;0.532468;G;0.989*469;F;0.978*470;T;0.950*471;V;0.898472;V;0.617473;T;0.993**474;Q;0.949475;T;0.655477;P;0.973*478;F;0.991**479;G;0.903480;Y;0.992**481;L;0.994**483;Y;0.965*484;T;0.991**486;S;0.81…
	c56770_g1	AT2G24260	-1596.21	0.0055778	Encodes a basic helix-loop-helix (bHLH) protein that regulates root hair and sperm cell development. One of the three Arabidopsis homologs of the Lotus japonicus ROOTHAIRLESS1 (LjRHL1) gene: At2g24260 (AtLRL1), At4g30980 (AtLRL2), and At5g58010 (AtLRL3).	Prob(w>1):3;S;0.7017;S;0.74110;E;0.658
	c65670_g1	AT2G28520	-2259.26	4.82e-05	Vacuolar proton ATPase subunit VHA-a isoform 1. Localized in the trans-Golgi network. The mRNA is cell-to-cell mobile.	Prob(w>1):344;V;0.966*346;S;0.767348;R;0.666350;M;0.810351;V;0.960*353;N;0.692355;C;0.933
	c43964_g1	AT2G31370	-2528.62	1.06e-05	Basic-leucine zipper (bZIP) transcription factor family protein;(source:Araport11)	Prob(w>1):2;R;0.9224;S;0.977*20;S;0.699366;L;0.793
	c63054_g1	AT2G32000	-3869.39	0.0184465	DNA topoisomerase, type IA, core;(source:Araport11)	Prob(w>1):211;L;0.669282;R;0.648346;Q;0.660449;V;0.638497;S;0.658508;I;0.612509;S;0.674556;V;0.667605;P;0.671617;H;0.650657;L;0.931677;V;0.650714;D;0.929718;I;0.641
	c62846_g1	AT2G32950	-2932.84	6.6e-14	Represses photomorphogenesis and induces skotomorphogenesis in the dark. Contains a ring finger zinc-binding motif, a coiled-coil domain, and several WD-40 repeats, similar to G-beta proteins. The C-terminus has homology to TAFII80, a subunit of the TFIID component of the RNA polymerase II of Drosophila. Nuclear localization in the dark and cytoplasmic in the light. The mRNA is cell-to-cell mobil…	Prob(w>1):92;R;0.531281;V;0.549330;V;0.552389;S;0.604413;A;0.605416;S;0.515479;F;0.940480;Q;0.938481;V;0.915482;F;0.581483;P;0.574484;Q;0.558485;R;0.946487;K;0.890488;T;0.561490;Q;0.958*492;S;0.977*493;F;0.995**494;A;0.946496;V;0.638500;V;0.563501;R;0.629502;T;0.616503;K;0.955*
	c35878_g1	AT2G33220	-947.577	0.0314751	GRIM-19 protein;(source:Araport11)	Prob(w>1):49;K;0.903
	c58503_g1	AT2G33610	-1727.95	2.15e-12	Homologous to yeast SWI3 & RSC8, components of the SWI/SNF and RSC chromatin remodeling complexes. Interacts with BSH, AtSWI3A, SWI3C and FCA. Expressed ubiquitously.	Prob(w>1):2;G;0.963*3;I;0.989*4;I;0.5536;P;0.993**9;V;0.81712;G;0.960*13;C;0.992**14;K;0.90915;Q;0.54245;S;0.583124;C;0.944164;R;0.541179;F;0.529209;V;0.540
	c60781_g2	AT2G33680	-2191.08	0.000566279	The pentatricopeptide repeat protein required for root development and high temperature tolerance.	Prob(w>1):1;R;0.9442;R;0.8793;L;0.5875;R;0.9356;Q;0.9217;R;0.8818;L;0.94110;R;0.92411;H;0.92913;R;0.54114;E;0.80715;V;0.73816;R;0.956*17;P;0.61018;R;0.67419;R;0.956*20;G;0.67822;Q;0.975*23;K;0.89925;V;0.67626;R;0.965*29;G;0.72730;C;0.976*32;E;0.79135;L;0.75637;E;0.94938;R;0.87939;V;0.64741;C;0.73242;G;0.961*43;A;0.92644;R;0.954*46;Q;0.91449;V;0.93051;R;0.952*55;D;0.77356;S;0.76557;E;0.955*59;R;0.…
	c57712_g3	AT2G33760	-3689.79	0.0276311	Pentatricopeptide repeat (PPR) superfamily protein;(source:Araport11)	Prob(w>1):247;C;0.652472;S;0.667
	c24885_g1	AT2G35980	-1376.38	0.000851623	Encodes a protein whose sequence is similar to tobacco hairpin-induced gene (HIN1) and Arabidopsis non-race specific disease resistance gene (NDR1). Expression of this gene is induced by cucumber mosaic virus, spermine and during senescence. The gene product is localized to the chloroplast. The mRNA is cell-to-cell mobile.	Prob(w>1):4;D;0.9405;S;0.91521;P;0.59731;G;0.68563;Q;0.92280;F;0.59799;I;0.607108;S;0.602127;F;0.579139;H;0.593165;D;0.653187;P;0.581197;L;0.663200;S;0.659
	c39144_g1	AT2G36250	-2926.44	0.00015935	Encodes one of two FtsZ proteins, tubulin-like proteins, in Arabidopsis. It is involved in chloroplast division.	Prob(w>1):1;E;0.51610;R;0.50416;L;0.63117;T;0.79818;A;0.58619;I;0.877
	c58266_g1	AT2G37310	-3914.4	0.0244831	Pentatricopeptide repeat (PPR) superfamily protein;(source:Araport11)	Prob(w>1):107;N;0.728
	c48683_g1	AT2G38750	-1382.8	0.00472653	Annexins are a family of calcium dependent membrane binding proteins though to be involved in Golgi mediated secretion. This is one of four annexins identified in Arabidopsis.	Prob(w>1):1;Y;0.709
	c55992_g1	AT2G39795	-1390.48	0.0155161	Mitochondrial glycoprotein family protein;(source:Araport11)	Prob(w>1):2;L;0.8823;Q;0.8985;I;0.541111;F;0.890117;L;0.517135;I;0.516170;N;0.522
	c34154_g1	AT2G40480	-3243.8	0.00428007	WEB family protein (DUF827);(source:Araport11)	Prob(w>1):135;S;0.821460;Q;0.748
	c61711_g1	AT2G40550	-3534.02	2.58e-24	Encodes a nuclear localized target of E2Fa-DPa, transcription factors controlling cell cycle progression. Required for sister chromatid cohesion and DNA repair.	Prob(w>1):18;R;0.71560;R;0.71579;C;0.728129;I;0.679152;R;0.718181;S;0.566207;E;0.579235;S;0.709238;G;0.582268;S;0.704302;H;0.662312;P;0.611350;V;0.589391;R;0.718406;E;0.664413;E;0.965*416;L;0.796417;E;0.739418;V;0.659419;S;0.897421;I;0.904422;V;0.983*423;L;0.768424;V;0.688425;V;0.983*426;N;0.938427;V;0.938429;G;0.604430;N;0.921431;V;0.642432;G;0.845434;V;0.972*435;P;0.977*436;T;0.914438;S;0.994**…
	c37382_g1	AT2G41430	-862.768	0.00585768	Encodes hydrophilic protein lacking Cys residues that is expressed in response to drought stress, light stress and treatment with plant-growth-promoting rhizobacteria (Paenibacillus polymyxa), possibly revealing a connection between responses to biotic and abiotic stress. Also identified as a CTC Interacting Domain (CID) protein in a yeast two hybrid screen using the PAB2 protein as bait. Contain…	Prob(w>1):4;L;0.63577;A;0.50482;F;0.84985;E;0.965*88;I;0.51989;E;0.53990;D;0.62294;S;0.77296;F;0.64997;H;0.500
	c52321_g1	AT2G41820	-6450.72	0.00682456	Leucine-rich repeat protein kinase family protein;(source:Araport11)	Prob(w>1):85;Q;0.817132;D;0.646288;T;0.633
	c55570_g1	AT2G41900	-3390.63	2.64e-07	AtOXS2 specifcally entered the nuclear under salt stress. Te specifc nuclear localization of AtOXS2 could play a role in salt tolerance at the molecular level. Tese results implied that AtOXS2 might target some downstream cis-elements which are required for salt stress responses	Prob(w>1):123;W;0.650124;P;0.843213;C;0.507266;N;0.981*267;E;0.967*268;V;0.904269;S;0.637
	c57849_g1	AT2G43680	-2271.97	0.00542205	Member of IQ67 (CaM binding) domain containing family.	Prob(w>1):114;L;0.605269;Y;0.861
	c51468_g1	AT2G44100	-3147.53	0.0368751	GDP dissociation inhibitor involved in vesicular membrane traffic	Prob(w>1):1;E;0.75013;D;0.72780;S;0.740516;S;0.552
	c37798_g1	AT2G46600	-900.621	0.0453214	Calcium-binding EF-hand family protein;(source:Araport11)	Prob(w>1):10;R;0.83216;V;0.54945;T;0.925
	c65768_g1	AT3G02010	-3038.77	1.96e-09	Pentatricopeptide repeat (PPR) superfamily protein;(source:Araport11)	Prob(w>1):2;K;0.985*5;L;0.9219;R;0.959*94;R;0.773219;G;0.501283;S;0.989*284;R;0.877287;R;0.906288;S;0.982*289;Y;0.926291;T;0.937292;L;0.937
	c73851_g1	AT3G02850	-2317.83	8.83e-24	Encodes SKOR, a member of Shaker family potassium ion (K+) channel. This family includes five groups based on phylogenetic analysis (FEBS Letters (2007) 581: 2357): I (inward rectifying channel): AKT1 (AT2G26650), AKT5 (AT4G32500) and SPIK (also known as AKT6, AT2G25600); II (inward rectifying channel): KAT1 (AT5G46240) and KAT2 (AT4G18290); III (weakly inward rectifying channel): AKT2 (AT4G22200…	Prob(w>1):1;P;0.6272;H;0.6923;S;0.6284;R;0.6455;M;0.6276;R;0.6277;R;0.6298;Y;0.6279;C;0.62710;F;0.62711;F;0.62712;R;0.62813;E;0.64214;H;0.62715;T;0.64216;V;0.62717;V;0.62718;S;0.62719;C;0.62720;E;0.62721;E;0.62722;W;0.62823;T;0.62724;Q;0.62825;G;0.62726;G;0.62727;F;0.62728;F;0.62729;T;0.62730;I;0.62731;Q;0.62832;Q;0.62833;R;0.66434;S;0.62735;Q;0.62836;T;0.62737;E;0.62738;S;0.62839;R;0.62740;S;0.6…
	c66046_g1	AT3G04090	-1377.93	0.0169336	Belongs to a family of plant aquaporins. Similar to yeast and radish aquaporins. Located on ER.	Prob(w>1):58;L;0.92963;S;0.957*64;D;0.54565;V;0.52176;I;0.51593;S;0.652123;G;0.658147;S;0.615168;S;0.655170;S;0.606220;V;0.644
	c47196_g1	AT3G06850	-3104.76	7.36e-08	dihydrolipoamide branched chain acyltransferase	Prob(w>1):1;Q;0.9313;P;0.981*6;R;0.9468;S;0.74510;F;0.894412;H;0.677
	c56768_g1	AT3G07950	-1121.77	9.12e-07	rhomboid protein-like protein;(source:Araport11)	Prob(w>1):98;V;0.512205;F;0.984*207;L;0.735208;C;0.992**209;C;0.524210;F;0.818
	c58755_g1	AT3G08820	-3728.34	0.0261911	Pentatricopeptide repeat (PPR) superfamily protein;(source:Araport11)	Prob(w>1):8;P;0.760548;I;0.703
	c53379_g1	AT3G09600	-2445.35	4.56e-19	Encodes a MYB-like transcription factor similar to CIRCADIAN CLOCK-ASSOCIATED1 (CCA1) and ELONGATED HYPOCOTYL (LHY). Involved in the regulation of circadian clock by modulating the pattern of histone 3 (H3) acetylation. Functions as a transcriptional activator of evening element containing clock genes. Involved in heat shock response.	Prob(w>1):1;L;0.6212;H;0.7943;L;0.8026;Q;0.9097;W;0.9399;P;0.76510;R;0.988*25;L;0.80630;L;0.81133;I;0.80934;Y;0.78435;A;0.995**37;I;0.80638;Y;0.78440;P;0.78441;N;0.85042;S;0.980*43;G;0.990**44;L;0.993**45;L;0.92846;S;0.83147;F;0.82048;P;0.981*49;G;0.983*55;P;0.82291;H;0.614206;I;0.776209;A;0.814251;D;0.783282;I;0.783343;L;0.817350;L;0.809
	c65144_g1	AT3G09710	-2426.76	1.07e-09	Ca(2+)-dependent calmodulin-binding protein. Targeted to the nucleus. Involved in glucosinolate metabolism in response to biotic challenge. Expressed in vascular tissue.Member of IQ67 (CaM binding) domain containing family.	Prob(w>1):15;K;0.85723;R;0.953*24;L;0.90825;L;0.81826;T;0.984*28;F;0.968*29;L;0.62030;N;0.980*31;R;0.77832;S;0.93734;F;0.87535;H;0.51938;V;0.85239;I;0.89540;Y;0.83241;L;0.974*43;F;0.63453;P;0.50556;N;0.52278;F;0.52784;K;0.54097;A;0.53798;L;0.545100;V;0.515115;L;0.528118;Q;0.521126;A;0.530128;R;0.539131;R;0.583138;A;0.528146;T;0.557152;S;0.516162;D;0.851168;T;0.522170;S;0.918171;L;0.595173;L;0.936…
	c51209_g1	AT3G10160	-1713.24	0.00523871	Encodes a protein with tetrahydrofolylpolyglutamate synthase activity that is located in the mitochondrial matrix. One of the three folylpolyglutamate synthetase isoforms (FPGSs): FPGS1 (At5g05980, plastidic), FPGS2 (At3g10160, mitochondrial) and FPGS3 (At3g55630, cytosolic).	Prob(w>1):145;F;0.861228;R;0.891230;S;0.789
	c35906_g1	AT3G12260	-1133.5	0.000262163	LYR family of Fe/S cluster biogenesis protein;(source:Araport11)	Prob(w>1):11;L;0.90114;S;0.85816;A;0.94618;E;0.808102;Q;0.740
	c61731_g3	AT3G13770	-4300.55	0.0165725	Pentatricopeptide repeat (PPR) superfamily protein;(source:Araport11)	Prob(w>1):13;S;0.53618;S;0.61220;A;0.66922;L;0.90923;S;0.83526;L;0.56628;V;0.83231;A;0.82634;H;0.76535;R;0.54336;S;0.85738;R;0.83739;R;0.54840;R;0.52041;K;0.75142;E;0.62444;S;0.54445;P;0.59746;S;0.59950;L;0.51251;A;0.88653;A;0.83354;S;0.67655;L;0.83556;N;0.84658;R;0.78259;T;0.68260;S;0.59964;P;0.50065;C;0.55066;S;0.90868;H;0.74469;S;0.76770;A;0.61072;S;0.76675;A;0.89176;G;0.51377;N;0.84878;C;0.67…
	c50207_g1	AT3G14110	-1351.39	6.35e-05	Encodes a novel coiled-coil, TPR domain containing protein that is localized to the chloroplast membrane and is involved in chlorophyll biosynthesis. Mutants accumulate protochlorophyllide, an intermediate in the chlorophyll biosynthesis pathway, in dark and release singlet oxygen in plastids in a controlled and non-invasive manner upon a dark/light shift.	Prob(w>1):2;C;0.9223;I;0.6346;N;0.958*7;L;0.992**8;K;0.94825;N;0.55253;S;0.559209;S;0.599226;S;0.593
	c32263_g1	AT3G14180	-1704.2	0.00830187	sequence-specific DNA binding transcription factor;(source:Araport11)	Prob(w>1):114;S;0.949
	c65777_g1	AT3G14470	-5954.33	0.000844104	NB-ARC domain-containing disease resistance protein;(source:Araport11)	Prob(w>1):1;I;0.5832;M;0.6367;T;0.92511;Q;0.742610;I;0.606625;H;0.753726;D;0.611803;V;0.756
	c60096_g1	AT3G16500	-1411.78	5.69e-11	phytochrome-associated protein 1 (PAP1)	Prob(w>1):1;G;0.8702;L;0.7363;A;0.6024;S;0.954*6;E;0.5527;K;0.5718;Q;0.9319;R;0.970*10;T;0.955*11;G;0.88312;R;0.983*13;R;0.76714;R;0.983*15;R;0.85816;R;0.958*28;T;0.65862;P;0.90678;T;0.523168;I;0.724
	c53842_g1	AT3G16980	-409.134	4.57e-05	One of two highly similar, non-catalytic subunits common to nuclear DNA-directed RNA polymerases II, IV and V; homologous to budding yeast RPB9. Appears to be redundant with At4g16265	Prob(w>1):41;I;1.000**
	c53033_g1	AT3G19850	-2506.82	4.42e-17	Phototropic-responsive NPH3 family protein;(source:Araport11)	Prob(w>1):15;I;0.82164;K;0.76967;R;0.72968;G;0.83171;Q;0.56884;A;0.676124;L;0.778125;T;0.985*126;R;0.966*127;P;0.926128;S;0.938129;W;0.794130;Q;0.983*131;A;0.883132;M;0.963*133;V;0.814135;M;0.877136;A;0.939137;Y;0.760138;T;0.995**139;R;0.922140;R;0.680143;H;0.813144;P;0.995**145;R;0.923146;R;0.996**147;G;0.766149;R;0.909150;L;0.712151;A;0.791152;D;0.798153;Q;0.994**154;V;0.893155;H;0.986*156;R;0.…
	c59940_g1	AT3G19860	-1960.23	3.31e-25	A basic helix?loop?helix (bHLH) transcription factor which acts as an essential part of the iron deficiency signaling pathway. The phosphorylated form of URI accumulates under Fe deficiency, forms heterodimers with subgroup IVc proteins, and induces transcription of bHLH38/39/100/101. These transcription factors in turn heterodimerize with FIT and drive the transcription of IRT1 and FRO2 to incre…	Prob(w>1):12;Q;0.69820;F;0.76828;M;0.71243;T;0.63976;T;0.632100;T;0.639207;N;0.616232;N;0.616246;Y;0.615249;V;0.968*251;V;0.980*252;N;0.782253;M;0.695254;L;0.991**255;E;0.971*256;L;0.916258;S;0.996**259;A;0.934260;K;0.890261;S;0.731262;M;0.973*263;S;0.980*264;I;0.895265;S;0.982*266;D;0.997**267;L;0.997**268;V;0.996**269;L;0.990**270;S;0.980*271;F;0.726273;S;0.983*274;Q;0.982*275;V;0.698276;C;0.98…
	c50132_g1	AT3G21055	-1014.54	0.00292991	Encodes photosystem II 5 kD protein subunit PSII-T. This is a nuclear-encoded gene (PsbTn) which also has a plastid-encoded paralog (PsbTc).	Prob(w>1):1;E;0.74711;C;0.78981;S;0.66399;S;0.606
	c45359_g1	AT3G21260	-934.515	2.35e-09	Glycolipid transfer protein (GLTP) family protein;(source:Araport11)	Prob(w>1):2;I;0.9084;Q;0.952*6;C;0.997**7;E;0.982*8;D;0.9339;F;0.86211;V;0.80614;W;0.980*51;S;0.94085;M;0.918157;S;0.754
	c39294_g1	AT3G21280	-2537.96	0.00366908	Encodes a ubiquitin-specific protease.	Prob(w>1):347;S;0.929356;M;0.840367;D;0.895385;I;0.926
	c102834_g1	AT3G21360	-690.949	0.000122074	2-oxoglutarate (2OG) and Fe(II)-dependent oxygenase superfamily protein;(source:Araport11)	Prob(w>1):2;S;0.981*3;L;0.5104;I;0.61324;A;0.92525;A;0.92526;R;0.963*27;R;0.994**28;R;0.997**29;S;0.78130;C;0.996**32;V;0.88934;K;0.72735;Q;0.77536;R;0.998**37;K;0.991**38;K;0.60339;S;0.990**40;S;0.976*41;R;0.93642;S;0.988*43;T;0.61744;S;0.995**45;R;0.91646;R;0.77847;W;0.86648;R;0.994**50;R;0.995**51;D;0.964*52;S;0.93653;G;0.987*54;T;0.83756;S;0.998**57;L;0.976*58;L;0.953*61;T;0.994**62;T;0.988*6…
	c51233_g1	AT3G23590	-2294.41	1.01e-09	Encodes a protein shown to physically associate with the conserved transcriptional coregulatory complex, Mediator, and is involved in the regulation of phenylpropanoid homeostasis. Acts redundantly with REF4/MED5b (At2g48110). Required for expression of some dark-upregulated genes. RFR1 is the MED5a subunit of the mediator complex.	Prob(w>1):5;E;0.6426;R;0.9177;R;0.957*53;C;0.663126;G;0.683204;T;0.551208;F;0.647211;M;0.576268;I;0.641287;I;0.549291;E;0.553317;F;0.583387;V;0.602388;R;0.669389;Q;0.643390;F;0.686391;F;0.967*392;F;0.650393;L;0.724394;N;0.993**395;L;0.675396;F;0.635400;A;0.976*401;E;0.668402;I;0.549
	c57885_g1	AT3G23920	-1241.07	0.0335431	Encodes a chloroplast beta-amylase. Is necessary for leaf starch breakdown in the absence of BAM3.Activity of BAM1 increases 4 days after osmotic stress. BAM1 has a higher temperature optimum than BAM3 (PMID:25293962).	Prob(w>1):8;S;0.89569;I;0.811112;K;0.534
	c51902_g1	AT3G24030	-1780.33	3.9e-05	hydroxyethylthiazole kinase family protein;(source:Araport11)	Prob(w>1):4;K;0.980*6;Y;0.963*
	c44570_g2	AT3G24515	-2426.27	8.86e-05	ubiquitin-conjugating enzyme 37;(source:Araport11)	Prob(w>1):5;L;0.55610;T;0.69211;Q;0.88012;T;0.67413;E;0.796232;M;0.622
	c61926_g2	AT3G26840	-2179.25	1.4e-06	Encodes a protein with phytyl ester synthesis and diacylglycerol acyltransferase activities that is involved in the deposition of free phytol and free fatty acids in the form of phytyl esters in chloroplasts, a process involved in maintaining the integrity of the photosynthetic membrane during abiotic stress and senescence.	Prob(w>1):2;R;0.8535;D;0.7488;S;0.9229;Y;0.57612;G;0.74014;L;0.68717;I;0.62718;L;0.60019;R;0.57720;Q;0.93462;P;0.550169;D;0.553256;G;0.556
	c40785_g1	AT3G29230	-3192.5	0.000297472	Tetratricopeptide repeat (TPR)-like superfamily protein;(source:Araport11)	Prob(w>1):538;L;0.511554;D;0.942555;L;0.886556;Q;0.887
	c51114_g1	AT3G29310	-2598.09	8.85e-06	calmodulin-binding protein-like protein;(source:Araport11)	Prob(w>1):1;R;0.5752;E;0.8674;S;0.8217;P;0.70148;S;0.812113;S;0.840312;M;0.672
	c36731_g1	AT3G29670	-3150.17	0.018012	Encodes a malonyltransferase that may play a role in phenolic xenobiotic detoxification. The mRNA is cell-to-cell mobile.	Prob(w>1):2;P;0.7313;T;0.8564;S;0.6175;S;0.974*8;S;0.94610;S;0.964*12;S;0.964*13;A;0.75914;T;0.79217;P;0.87818;S;0.959*20;E;0.53621;R;0.89623;A;0.61825;P;0.92626;L;0.78127;E;0.64728;I;0.963*29;P;0.67130;T;0.83531;A;0.83032;S;0.91933;N;0.61534;T;0.67735;R;0.70936;S;0.74838;M;0.88039;R;0.90340;R;0.94441;E;0.90642;T;0.90544;S;0.84345;C;0.74846;S;0.78048;S;0.87350;S;0.67951;P;0.88352;T;0.66053;T;0.79…
	c56666_g1	AT3G43790	-1607.43	0.0485776	zinc induced facilitator-like 2;(source:Araport11)	Prob(w>1):7;L;0.61246;K;0.605139;N;0.605149;F;0.587276;Y;0.925
	c56597_g1	AT3G44880	-4247.13	1.61e-18	Encodes a pheide a oxygenase (PAO). Accelerated cell death (acd1) mutants show rapid, spreading necrotic responses to both virulent and avirulent Pseudomonas syringae pv. maculicola or pv. tomato pathogens and to ethylene.	Prob(w>1):1;P;0.7133;G;0.996**4;F;0.973*5;V;0.7936;I;0.977*7;L;0.8298;L;0.7159;H;0.91311;L;0.77212;Q;0.996**13;F;0.983*14;Q;0.983*16;P;0.982*18;S;0.987*19;E;0.996**20;A;0.92221;F;0.74822;A;0.85023;L;0.63027;H;0.994**28;Y;0.996**29;L;0.978*30;I;0.974*31;S;0.94232;I;0.994**33;Q;0.996**34;A;0.78058;S;0.83978;L;0.752139;V;0.956*141;E;0.970*142;F;0.891144;R;0.993**145;R;0.950*147;F;0.793148;V;0.838149…
	c63176_g1	AT3G45240	-1387.4	4.51e-08	Encodes a geminivirus Rep interacting kinase (GRIK; GRIK1/AT3G45240, GRIK2/AT5G60550). GRIKs are SnRK1 (SNF1-related kinases) activating kinases. Both GRIKs specifically bind to the SnRK1 catalytic subunit and phosphorylate the equivalent threonine residue in its activation loop in vitro. Involved in resistance to S. sclerotiorum, fungal sRNA target.	Prob(w>1):191;R;0.560199;L;0.943200;T;0.540201;I;0.955*203;G;0.589204;S;0.962*206;G;0.525209;N;0.934210;R;0.553211;S;0.544212;L;0.988*213;G;0.742214;H;0.957*216;A;0.900218;A;0.683
	c65645_g1	AT3G45650	-3841.36	2.54e-06	Encodes a nitrate efflux transporter NAXT1 (for NITRATE EXCRETION TRANSPORTER1). Localized to the plasma membrane. NAXT1 belongs to a subclass of seven NAXT members from the large NITRATE TRANSPORTER1/PEPTIDE TRANSPORTER family and is mainly expressed in the cortex of mature roots.	Prob(w>1):4;P;0.9028;S;0.8759;S;0.90310;E;0.974*107;Y;0.885167;N;0.508450;I;0.639
	c54284_g1	AT3G46610	-2004.21	0.00238082	Chloroplast-localized PPR protein required for the translation of the psbJ and psbN open reading frames. TPJ(2019) shows that LPE1 is not required for psbA translation, in contrast to previous results (PNAS 2018).	Prob(w>1):2;D;0.51610;I;0.55343;D;0.74166;C;0.79767;K;0.970*68;R;0.79071;L;0.79376;N;0.78284;A;0.804112;V;0.802126;G;0.805127;Q;0.819132;E;0.808133;I;0.975*134;V;0.817172;E;0.793180;A;0.797218;S;0.980*290;I;0.786297;C;0.794
	c56747_g1	AT3G46870	-1753.13	1.62e-12	Pentatricopeptide repeat (PPR) superfamily protein;(source:Araport11)	Prob(w>1):1;L;0.983*2;R;0.951*4;W;0.5135;S;0.990**6;E;0.9477;H;0.5828;S;0.974*10;L;0.80211;Y;0.986*12;A;0.982*13;V;0.66026;L;0.52755;S;0.53285;N;0.590146;S;0.649174;Q;0.515
	c52762_g1	AT3G47530	-3197.72	4.94e-17	Pentatricopeptide repeat (PPR) superfamily protein;(source:Araport11)	Prob(w>1):1;S;0.9492;F;0.990**3;P;0.979*4;R;0.986*5;A;0.9176;Q;0.992**7;K;0.5478;Q;0.6079;A;0.95011;F;0.61514;P;0.971*15;R;0.60616;R;0.54130;N;0.57132;H;0.77242;C;0.63477;S;0.52680;T;0.78082;T;0.73591;V;0.52693;S;0.782198;N;0.608267;V;0.641332;G;0.812333;K;0.942334;D;0.999**
	c51374_g1	AT3G47640	-1351.06	0.00639328	Encodes POPEYE (PYE), a bHLH transcription factor regulating response to iron deficiency in Arabidopsis roots.	Prob(w>1):217;F;0.775
	c59627_g1	AT3G47700	-2713.64	1.53e-06	Involved in transportation of seed storage proteins from the ER to the vacuole. Mutant seed cell accumulates the precursors of 12S globulin and 2S albumin instead of the vacuolar-located mature proteins. Member of MAG2 complex, involved in the development of vegetative organs.	Prob(w>1):19;Q;0.72528;L;0.64672;F;0.62574;I;0.76883;K;0.628102;R;0.639128;T;0.638155;T;0.772217;Q;0.646266;I;0.842273;F;0.607274;I;0.932276;R;0.904277;D;0.918279;S;0.677280;E;0.929282;C;0.936283;Q;0.965*284;S;0.972*286;R;0.931
	c51820_g1	AT3G48460	-2218.78	0.0155634	GDSL-motif esterase/acyltransferase/lipase. Enzyme group with broad substrate specificity that may catalyze acyltransfer or hydrolase reactions with lipid and non-lipid substrates.	Prob(w>1):135;T;0.906238;D;0.527275;K;0.514358;H;0.511359;P;0.906
	c17350_g1	AT3G52380	-1573.79	0.0456487	Encodes a chloroplast RNA-binding protein that stabilizes chloroplast RNAs as evidenced by analyses of transcript accumulation in null mutants. Essential for seedling development (albino, strongly retarded growth even on sucrose-containing medium).	Prob(w>1):1;S;0.72819;S;0.71621;L;0.71924;C;0.62125;L;0.73346;L;0.72447;D;0.70162;V;0.68881;S;0.721140;G;0.709166;T;0.728181;K;0.945204;S;0.731239;G;0.602246;S;0.729251;S;0.721
	c58829_g2	AT3G54610	-3028.85	1.97e-19	Encodes a histone acetyltransferase that plays a role in the determination of the embryonic root-shoot axis. It is also required to regulate the floral meristem activity by modulating the extent of expression of WUS and AG. In addition, it is involved in stem cuticular wax accumulation by modulating CER3 expression via H3K9/14 acetylation. In other eukaryotes, this protein is recruited to specifi…	Prob(w>1):2;Q;0.988*3;N;0.6696;P;0.8207;P;0.8168;E;0.998**9;L;0.83910;H;0.78813;A;0.87314;F;0.998**15;E;0.993**17;G;0.993**18;Q;0.70419;R;0.997**21;N;0.994**23;L;0.992**24;L;0.993**25;G;0.994**26;L;0.89927;Q;0.66428;L;0.975*29;D;0.970*30;I;0.993**31;E;0.85832;L;0.83733;E;0.960*35;L;0.993**36;L;0.88737;E;0.998**41;A;0.82342;S;0.994**44;D;0.77745;A;0.86846;S;0.964*47;A;0.87348;T;0.996**50;E;0.63151…
	c62966_g1	AT3G58970	-2799.51	0.0404577	Transmembrane magnesium transporter. One of nine family members.	Prob(w>1):2;A;0.88823;T;0.50673;P;0.513204;E;0.505419;F;0.882453;A;0.536454;T;0.889461;L;0.508
	c66491_g1	AT3G61140	-2499.5	8.24e-05	Represses photomorphogenesis and induces skotomorphogenesis in the dark. Component of the nuclear-localized COP9 complex. Mutants display striking purple coloration due to anthocyanin accumulation in their cotyledons, first become defective during embryogenesis and exhibit limited seedling development.	Prob(w>1):2;S;0.9343;R;0.9249;V;0.50537;V;0.56794;T;0.511179;L;0.858180;P;0.538
	c54972_g1	AT3G61220	-1912.88	0.000642714	CytADR/SDR1 is an aldehyde reductase that catalyzes the reduction of the aldehyde carbonyl groups on alpha,beta-unsaturated aldehydes with more than 5 carbons in vitro. It can also act on menthone and neomenthol in vitro, but these do not represent likely endogenous activities of this enzyme in planta. GFP-tagged CytADR appears to localize to the cytosol where it likely plays a role in detoxifyin…	Prob(w>1):319;T;0.748320;A;0.878
	c54460_g1	AT3G62390	-4232.02	1.22e-10	Encodes a member of the TBL (TRICHOME BIREFRINGENCE-LIKE) gene family containing a plant-specific DUF231 (domain of unknown function) domain. TBL gene family has 46 members, two of which (TBR/AT5G06700 and TBL3/AT5G01360) have been shown to be involved in the synthesis and deposition of secondary wall cellulose, presumably by influencing the esterification state of pectic polymers. A nomenclature…	Prob(w>1):11;S;0.64412;L;0.834
	c41720_g1	AT3G63530	-1321.59	1.43e-05	Encodes a novel E3 ubiquitin ligase that acts as a central negative regulator of Arabidopsis floral organ size. Organ size is limited by restricting the period of proliferative growth, rather than the rate of growth and appears to act in a novel pathway, independent of ANT and JAG. Both mRNA and protein are expressed in all actively growing regions of the plant and the vasculature and the protein…	Prob(w>1):15;N;0.618101;V;0.548226;L;0.580237;V;0.516239;M;0.946240;H;0.988*241;A;0.945
	c59735_g1	AT4G00230	-3979.32	1.72e-16	xylem serine peptidase 1;(source:Araport11)	Prob(w>1):13;F;0.718127;L;0.802132;K;0.727233;T;0.749332;I;0.761344;E;0.721350;P;0.763447;F;0.977*451;S;0.824452;S;0.881454;I;0.754455;K;0.942456;F;0.873457;E;0.996**458;S;0.558460;F;0.852461;K;0.887462;H;0.977*463;Y;0.617464;H;0.980*465;S;0.849467;F;0.872471;K;0.906474;E;0.987*475;S;0.859476;V;0.976*477;N;0.855479;T;0.649482;Y;0.892483;L;0.977*485;S;0.787487;S;0.980*488;S;0.956*491;L;0.821492;F;…
	c42275_g1	AT4G02070	-2363	0.00248232	encodes a DNA mismatch repair homolog of human MutS gene, MSH6. There are four MutS genes in Arabidopsis, MSH2, MSH3, MSH6, and MSH7, which all act as heterodimers and bind to 51-mer duplexes. MSH2*MSH6 bound the (+T) substrate strongly, (T/G) well, and (+AAG) no better than it did a (T/A) homoduplex.	Prob(w>1):1;S;0.8632;G;0.7933;G;0.8254;Q;0.9295;S;0.6806;I;0.5447;K;0.88410;S;0.91611;T;0.93712;R;0.92313;S;0.955*14;C;0.85018;S;0.967*19;S;0.86820;L;0.94621;K;0.67922;L;0.90023;L;0.988*25;S;0.976*26;K;0.74627;E;0.76129;K;0.55730;A;0.89531;L;0.984*32;I;0.87433;V;0.91834;L;0.87036;L;0.986*37;Q;0.980*38;K;0.93339;N;0.71540;Q;0.79041;R;0.94742;A;0.90945;A;0.964*46;Q;0.82247;V;0.73548;L;0.71450;A;0.8…
	c65158_g4	AT4G02750	-4183.34	8.58e-06	Tetratricopeptide repeat (TPR)-like superfamily protein;(source:Araport11)	Prob(w>1):659;K;0.945660;W;0.701661;G;0.894667;N;0.748671;R;0.800
	c57128_g1	AT4G03520	-1500.72	0.00696332	Encodes a redox activated co-chaperone, chloroplast localized thioredoxin, similar to prokaryotic types.	Prob(w>1):7;D;0.5528;S;0.73210;N;0.60769;N;0.85987;P;0.885
	c51971_g1	AT4G08790	-1796.47	0.0162989	NIT1 amidase involved in the breakdown of deaminated glutathione (dGSH). It is active towards dGSH and dOA with a preference for dGSH.	Prob(w>1):1;A;0.915
	c58648_g1	AT4G09670	-930.903	0.000207001	Oxidoreductase family protein;(source:Araport11)	Prob(w>1):1;R;0.965*61;S;0.969*91;Q;0.697
	c37662_g1	AT4G11220	-575.034	0.0330519	VIRB2-interacting protein 2;(source:Araport11)	Prob(w>1):22;I;0.80328;Y;0.86331;T;0.967*35;N;0.82541;S;0.89050;I;0.82451;K;0.880
	c60959_g1	AT4G12780	-2865.3	1.88e-05	Negative regulation of growth and endocytosis, most likely as a result of inhibition of the recruitment of clathrin to endocytic pits. Overexpression inhbits recruitment of clathrin resulting in negative regulation of endocytosis and developmental arrest.	Prob(w>1):2;V;0.6067;Q;0.779135;K;0.553170;F;0.659289;I;0.818
	c28162_g1	AT4G13210	-1166.1	1.81e-05	Pectin lyase-like superfamily protein;(source:Araport11)	Prob(w>1):1;E;0.7773;C;0.72519;N;0.79647;W;0.74161;M;0.71165;R;0.78766;P;0.70767;S;0.93168;I;0.93469;A;0.953*70;F;0.75072;P;0.76873;N;0.89774;P;0.81875;I;0.961*77;H;0.961*78;S;0.83479;A;0.91780;R;0.91381;R;0.93982;L;0.93783;R;0.954*84;R;0.971*85;R;0.95086;F;0.968*87;H;0.77088;S;0.78189;G;0.79590;S;0.92591;H;0.975*93;Q;0.84594;Q;0.77295;S;0.965*97;M;0.91298;S;0.83699;T;0.944100;S;0.813102;S;0.9111…
	c64579_g1	AT4G13650	-6899.68	0.0318992	Pentatricopeptide repeat (PPR) superfamily protein;(source:Araport11)	Prob(w>1):3;I;0.54064;T;0.61487;H;0.575131;V;0.577166;K;0.602311;R;0.549504;Y;0.525755;A;0.768
	c51406_g1	AT4G13780	-2267.07	0.000461619	methionine-tRNA ligase, putative / methionyl-tRNA synthetase, putative / MetRS;(source:Araport11)	Prob(w>1):1;K;0.9092;R;0.8893;R;0.983*57;L;0.627149;L;0.506196;A;0.899203;I;0.513350;C;0.516
	c51826_g2	AT4G15080	-3285.82	2.16e-35	DHHC-type zinc finger family protein;(source:Araport11)	Prob(w>1):1;E;0.5302;A;0.5283;R;0.5404;I;0.5255;G;0.5386;L;0.5407;G;0.5318;H;0.5289;E;0.53310;S;0.52711;S;0.52812;S;0.52813;F;0.52914;G;0.53015;S;0.73116;A;0.54117;S;0.72818;H;0.52819;R;0.53420;C;0.53221;S;0.54522;S;0.54723;F;0.52624;A;0.53325;R;0.53426;C;0.53627;F;0.52928;F;0.53229;Q;0.54830;R;0.55331;C;0.53132;K;0.53533;W;0.54834;E;0.53835;Q;0.54836;F;0.52437;E;0.53838;H;0.52339;G;0.54140;L;0.5…
	c59796_g1	AT4G15490	-3014.01	0.00447047	Encodes a protein that might have sinapic acid:UDP-glucose glucosyltransferase activity.	Prob(w>1):391;K;0.825392;W;0.896402;F;0.867
	c65134_g2	AT4G15975	-1173.79	0.000519208	RING/U-box superfamily protein;(source:Araport11)	Prob(w>1):1;T;0.6072;T;0.7544;C;0.74221;I;0.695
	c41275_g1	AT4G16580	-2530.13	0.015756	Protein phosphatase 2C family protein;(source:Araport11)	Prob(w>1):150;R;0.715305;F;0.848
	c65959_g1	AT4G17880	-2290.03	0.000166484	MYC4 is bHLH transcriptional regulator. It functions as a JAZ-interacting transcription factor that acts together with MYC2 and MYC3 to activate JA-responses. It also functions in blue light mediated secondary cell wall biogenesis via regulation of NST1 expression. MYC4 directly binds to NST1 promoter and activates its expression.	Prob(w>1):8;G;0.63062;F;0.86875;V;0.848
	c62949_g1	AT4G18820	-1938.22	0.000120157	AAA-type ATPase family protein;(source:Araport11)	Prob(w>1):336;A;0.861337;T;0.957*338;I;0.754
	c53160_g1	AT4G19190	-1907.88	0.000505637	zinc knuckle (CCHC-type) family protein;(source:Araport11)	Prob(w>1):72;S;0.572168;S;0.541217;Y;0.539310;T;0.559321;K;0.884322;Q;0.591323;A;0.559327;N;0.601328;I;0.593331;S;0.953*
	c17194_g1	AT4G19890	-2708.05	0.0031276	Pentatricopeptide repeat (PPR-like) superfamily protein;(source:Araport11)	Prob(w>1):2;R;0.859
	c57905_g1	AT4G21705	-2918	0.0331664	Tetratricopeptide repeat (TPR)-like superfamily protein;(source:Araport11)	Prob(w>1):18;N;0.563405;E;0.873
	c57965_g2	AT4G26680	-3366.39	0.0225505	Tetratricopeptide repeat (TPR)-like superfamily protein;(source:Araport11)	Prob(w>1):36;C;0.761391;E;0.737505;C;0.513
	c57063_g1	AT4G26910	-2450.51	0.0150089	Encodes the E2 subunit of the 2-oxoglutarate dehydrogenase.	Prob(w>1):93;T;0.882172;R;0.501184;Q;0.519293;C;0.902
	c41539_g1	AT4G27940	-1028.41	0.0140247	manganese tracking factor for mitochondrial SOD2;(source:Araport11)	Prob(w>1):1;L;0.7962;V;0.5123;A;0.5444;G;0.5085;D;0.5086;E;0.5107;G;0.5078;N;0.5089;A;0.51010;A;0.50711;S;0.50712;V;0.51113;L;0.51514;G;0.51315;A;0.51316;N;0.51017;F;0.51218;S;0.51619;A;0.50720;G;0.50821;F;0.51022;A;0.82923;A;0.50724;G;0.51325;S;0.50726;I;0.50827;A;0.50728;A;0.50729;F;0.51330;V;0.54231;C;0.51332;P;0.51233;L;0.51434;D;0.50535;V;0.51136;A;0.51237;K;0.51238;T;0.51439;R;0.51640;R;0.5…
	c45105_g1	AT4G28500	-1160.59	1.54e-05	NAC domain containing protein 73;(source:Araport11)	Prob(w>1):1;A;0.7512;A;0.7369;M;0.66511;S;0.73812;S;0.70515;S;0.73516;S;0.80318;S;0.74719;I;0.74734;G;0.86446;C;0.74069;T;0.732
	c59855_g1	AT4G29720	-2989.93	0.0151237	polyamine oxidase 5;(source:Araport11)	Prob(w>1):161;Q;0.793501;L;0.856
	c62646_g1	AT4G30180	-1190.28	0.0241158	hypothetical protein;(source:Araport11)	Prob(w>1):81;C;0.845164;K;0.804
	c49913_g1	AT4G30340	-1286.72	2.98e-10	encodes a diacylglycerol kinase. Applying a specific diacylglycerol kinase inhibitor to the growth media resulted in reduced root elongation and plant growth. Gene is expressed throughout the plant but is strongest in flowers and young seedlings.	Prob(w>1):1;I;0.77914;P;0.68015;Q;0.987*22;E;0.69423;S;0.82326;K;0.59832;H;0.55033;L;0.55034;R;0.50844;L;0.51345;M;0.998**46;P;0.91547;I;0.88948;S;0.998**49;A;0.957*50;S;0.996**51;S;0.984*52;W;0.982*53;R;0.995**55;R;0.998**56;F;0.53357;K;0.93258;R;0.989*59;R;0.998**60;R;0.999**61;R;0.52862;R;0.998**63;L;0.989*64;W;0.998**65;C;0.968*66;S;0.983*67;I;0.996**68;A;0.91671;T;0.93972;R;0.999**73;L;0.949…
	c58147_g1	AT4G31070	-3339.16	4.99e-05	PPR superfamily protein;(source:Araport11)	Prob(w>1):199;R;0.743305;G;0.865547;A;0.950548;A;0.950549;E;0.836553;L;0.550
	c64279_g1	AT4G32730	-4930.22	0.000701473	Encodes a putative c-myb-like transcription factor with three MYB repeats.	Prob(w>1):2;G;0.7634;W;0.7646;E;0.5188;H;0.83712;E;0.810242;N;0.702388;K;0.626
	c62299_g1	AT4G33250	-1090.56	1.99e-05	Encodes initiation factor 3k (EIF3k).	Prob(w>1):1;H;0.9382;L;0.950*3;K;0.991**8;W;0.54428;S;0.521
	c50720_g2	AT4G33495	-1477.16	4.84e-11	A member of the RPD gene family - there are13 annotated genes and one EST encoding RPD1-like proteins in Arabidopsis. Shows no homology to any protein of known function. Abundant expression found in the shoot apex and the root. rpd1 mutant is a temperature-sensitive mutant isolated on the basis of the impairment in adventitious roots formation in hypocotyl region. Also, disruption of the RPD1 gen…	Prob(w>1):1;I;0.9202;S;0.977*5;W;0.9236;F;0.5918;F;0.992**9;R;0.993**11;S;0.990**12;P;0.996**15;R;0.94080;I;0.601128;I;0.534143;G;0.503149;S;0.549
	c41027_g1	AT4G34980	-1547.11	0.038129	Serine protease similar to subtilisin.	Prob(w>1):1;S;0.6592;R;0.8273;R;0.980*4;H;0.987*5;Q;0.991**6;I;0.980*7;S;0.70610;D;0.966*11;H;0.975*14;H;0.89715;R;0.93417;Q;0.988*19;R;0.986*22;R;0.78224;R;0.83225;R;0.82627;R;0.86431;R;0.965*32;S;0.84433;K;0.984*35;S;0.991**37;A;0.976*38;R;0.987*40;H;0.982*41;L;0.83442;R;0.88843;H;0.979*44;Q;0.73845;N;0.978*47;L;0.78748;R;0.93349;R;0.978*51;P;0.82452;V;0.964*53;L;0.91056;L;0.84758;H;0.68959;R;0…
	c53030_g1	AT4G37380	-3590.55	3.61e-19	Tetratricopeptide repeat (TPR)-like superfamily protein;(source:Araport11)	Prob(w>1):2;E;0.990**3;E;0.992**6;V;0.5327;S;0.7418;G;0.5259;R;0.65510;R;0.982*13;E;0.991**15;S;0.991**16;L;0.981*17;M;0.993**18;W;0.995**19;P;0.54921;T;0.977*22;L;0.64923;C;0.91837;C;0.50984;Y;0.51585;A;0.506104;L;0.521171;R;0.874180;R;0.512215;L;0.535249;H;0.506251;H;0.926338;Q;0.571453;I;0.830
	c61129_g2	AT4G37790	-576.409	5.12e-05	Encodes homeobox protein HAT22, member of the HD-Zip II family. The mRNA is cell-to-cell mobile.	Prob(w>1):2;R;0.953*3;S;0.7655;R;0.8407;L;0.9318;A;0.9009;L;0.995**11;C;0.976*12;M;0.56037;T;0.70661;T;0.597
	c49693_g1	AT4G38150	-1774.78	0.00870248	Pentatricopeptide repeat (PPR) superfamily protein;(source:Araport11)	Prob(w>1):1;V;0.821
	c39298_g1	AT4G39530	-4093.24	0.00620353	Tetratricopeptide repeat (TPR)-like superfamily protein;(source:Araport11)	Prob(w>1):14;V;0.77115;N;0.86090;Y;0.871303;T;0.788634;S;0.891
	c58779_g1	AT5G03555	-1956.86	3.76e-06	Encodes PLUTO (plastidic nucleobase transporter), a member of the Nucleobase:Cation-Symporter1 protein family, capable of transporting purine and pyrimidine nucleobases.	Prob(w>1):1;G;0.8192;C;0.967*4;R;0.8706;S;0.7329;S;0.957*10;T;0.90612;A;0.89014;G;0.987*15;R;0.91716;R;0.89618;R;0.73622;P;0.79723;T;0.970*24;S;0.88825;P;0.82327;S;0.974*28;L;0.84729;E;0.989*30;A;0.68731;K;0.995**32;R;0.79433;T;0.84734;K;0.977*35;Y;0.962*36;S;0.88637;A;0.85738;R;0.988*40;G;0.77941;F;0.74842;P;0.85743;S;0.982*44;S;0.91146;S;0.91049;L;0.984*50;P;0.978*51;P;0.90652;P;0.981*53;P;0.80…
	c65119_g1	AT5G03730	-5914.99	0.00010841	Homologous to the RAF family of serine/threonine protein kinases. Negative regulator in the ethylene signal transduction pathway. Interacts with the putative ethylene receptors ETR1 and ERS. Constitutively expressed.	Prob(w>1):15;P;0.90364;Y;0.703110;K;0.525132;H;0.576258;I;0.601287;G;0.740297;P;0.843330;I;0.724388;N;0.679470;G;0.814474;T;0.655543;K;0.868579;V;0.854752;S;0.817
	c65468_g2	AT5G10530	-2279.15	0.0350497	Concanavalin A-like lectin protein kinase family protein;(source:Araport11)	Prob(w>1):147;F;0.679262;Q;0.765324;S;0.903
	c65127_g1	AT5G15630	-1226.53	1.08e-05	Encodes a member of the COBRA family, similar to phytochelatin synthetase. Involved in secondary cell wall biosynthesis. Mutants make smaller plants with reduced levels of cellulose and cell wall sugars.	Prob(w>1):60;K;0.85587;S;0.93995;S;0.932115;Q;0.885135;Q;0.885146;A;0.988*147;L;0.940148;I;0.998**150;R;0.913151;H;0.998**152;P;0.989*154;V;0.942155;S;0.815156;P;0.838158;F;0.740
	c32984_g1	AT5G16400	-1262.48	0.00332847	Encodes an f-type thioredoxin (Trx-f2) localized in chloroplast stroma.	Prob(w>1):10;N;0.90111;F;0.659192;T;0.515
	c38003_g1	AT5G16840	-2212.01	4.57e-05	Binds to ACD11 and fungal elicitor RxLR207. Regulates ROS mediated defense response.	Prob(w>1):21;F;0.87222;A;0.943132;T;0.851379;C;0.925
	c59808_g1	AT5G17300	-1739.18	2.81e-13	Myb-like transcription factor that regulates hypocotyl growth by regulating free auxin levels in a time-of-day specific manner.	Prob(w>1):12;V;0.57640;I;0.74551;T;0.69657;A;0.57277;E;0.944103;S;0.663111;G;0.831112;N;0.622120;G;0.606148;K;0.665163;R;0.587171;S;0.993**196;Q;0.626211;D;0.639224;R;0.697225;E;0.995**226;Q;0.915227;N;0.977*228;I;0.964*229;S;0.612230;S;0.955*232;I;0.692233;H;0.970*234;H;0.970*235;H;0.645238;R;0.588240;E;0.980*241;S;0.670242;E;0.966*243;K;0.602245;S;0.980*248;G;0.993**
	c48427_g1	AT5G18660	-2527.9	0.00814484	Encodes a protein with 3,8-divinyl protochlorophyllide a 8-vinyl reductase activity. Mutants accumulate divinyl chlorophyll rather than monovinyl chlorophyll.	Prob(w>1):25;R;0.54947;A;0.50159;E;0.512155;S;0.919165;I;0.919341;L;0.557414;T;0.530
	c64096_g1	AT5G19380	-2388.9	1.46e-07	Encodes one of the CRT-Like transporters (CLT1/AT5G19380, CLT2/AT4G24460, CLT3/AT5G12170). Required for glutathione homeostasis and stress responses. Mutants lacking these transporters are heavy metal-sensitive, glutathione(GSH)-deficient, and hypersensitive to Phytophthora infection.	Prob(w>1):11;R;0.53316;S;0.52353;A;0.53254;G;0.53755;T;0.506258;P;0.511397;G;0.539398;S;0.528402;F;0.507403;S;0.533404;N;0.940405;A;0.501406;I;0.812407;V;0.926409;F;0.956*410;H;0.528
	c65524_g1	AT5G19690	-3965.67	4.58e-09	encodes an oligosaccharyl transferase involved response to high salt. Mutants are hypersensitive to high salt conditions The mRNA is cell-to-cell mobile.	Prob(w>1):9;V;0.56310;S;0.58229;R;0.529487;T;0.514494;S;0.549533;N;0.522547;V;0.586748;T;0.976*750;Q;0.619751;A;0.921752;N;0.866753;T;0.981*
	c50606_g1	AT5G20150	-983.007	9.98e-05	Expression is upregulated in the shoot of cax1/cax3 mutant. Additionally, its expression is responsive to both phosphate (Pi) and phosphite (Phi) in both roots and shoots. The mRNA is cell-to-cell mobile.	Prob(w>1):1;I;0.991**2;E;0.9013;E;0.5824;E;0.9225;K;0.5696;R;0.62450;L;0.634
	c53324_g1	AT5G20500	-952.078	1.67e-12	Glutaredoxin family protein;(source:Araport11)	Prob(w>1):2;P;0.8474;S;0.972*5;A;0.997**6;G;0.6507;P;0.8378;H;0.993**9;S;0.972*10;R;0.991**11;R;0.88812;D;0.998**13;R;0.990**14;A;0.997**15;V;0.84516;V;0.987*17;W;0.86121;A;0.82535;R;0.989*48;S;0.86295;V;0.854102;G;0.823
	c60077_g1	AT5G23670	-1873.43	2.65e-19	Encodes the LCB2 subunit of serine palmitoyltransferase, an enzyme involved in sphingosine biosynthesis. The protein is localized to the endoplasmic reticulum.	Prob(w>1):15;L;0.91217;S;0.85918;C;0.964*19;R;0.988*20;H;0.997**22;V;0.57723;E;0.988*24;Q;0.992**25;V;0.86647;I;0.80473;Y;0.880135;Y;0.989*150;C;0.875195;S;0.863226;S;0.816267;E;0.990**268;H;0.979*269;E;0.988*270;M;0.831271;F;0.873272;G;0.969*274;M;0.988*275;L;0.869277;R;0.904278;L;0.874280;S;0.993**281;T;0.974*282;S;0.991**
	c36171_g1	AT5G24300	-2892.56	0.0317408	SSI is a plastidial enzyme and crucial for the synthesis of normal amylopectin in the leaves of Arabidopsis. The absence of SSI results in a deficiency in the number of shorter glucans which in turn affect the formation and connection of the amylopectin clusters in starch.	Prob(w>1):4;S;0.8026;L;0.85118;I;0.88444;S;0.54259;A;0.52969;S;0.543112;P;0.525137;P;0.516213;V;0.524261;A;0.519385;S;0.805
	c62982_g1	AT5G25400	-2207.86	0.00183901	Nucleotide-sugar transporter family protein;(source:Araport11)	Prob(w>1):30;I;0.547103;N;0.967*302;M;0.927307;L;0.970*336;A;0.510367;S;0.972*
	c62618_g2	AT5G28290	-414.464	2.18e-09	Encodes AtNek3, a member of the NIMA-related serine/threonine kinases (Neks) that have been linked to cell-cycle regulation in fungi and mammals. Plant Neks might be involved in plant development processes.	Prob(w>1):1;S;0.5822;Y;0.6973;K;0.5616;Q;0.9437;W;0.8308;S;0.8679;S;0.54210;F;0.56811;L;0.63514;A;0.82115;L;0.86716;M;0.85518;C;0.92119;S;0.951*20;A;0.87221;T;0.50423;S;0.91424;R;0.60527;A;0.62028;Y;0.84430;T;0.613
	c41606_g1	AT5G28770	-1138.11	4.69e-06	BASIC LEUCINE ZIPPER protein which regulates the circadian oscillator gene PSEUDO RESPONSE REGULATOR7 (PRR7) to change the circadian phase in response to sugars. It upregulates PRR7 in response to low energy. bZIP63 and PRR7 are required for correct oscillator phase under light/dark cycles. bZIP protein BZO2H3 mRNA, partial cds	Prob(w>1):26;L;0.60148;N;0.52252;E;0.51862;R;0.78363;V;0.90464;G;0.972*67;W;0.94268;P;0.88969;S;0.57970;P;0.63471;N;0.990*73;I;0.52375;Q;0.69677;P;0.77878;R;0.78879;P;0.63480;R;0.94781;T;0.62282;P;0.92683;C;0.957*85;P;0.957*86;S;0.91487;W;0.93588;R;0.59490;S;0.59391;T;0.92494;S;0.964*96;T;0.52797;T;0.972*98;S;0.63099;S;0.877103;P;0.888105;P;0.634107;T;0.621109;L;0.707110;T;0.912111;R;0.940112;N;0…
	c48066_g1	AT5G33280	-386.892	1.9e-07	Voltage-gated chloride channel family protein;(source:Araport11)	Prob(w>1):1;Y;0.5332;I;0.5283;V;0.7694;L;0.5345;S;0.5166;V;0.5407;R;0.7458;V;0.5269;T;0.53410;V;0.76411;V;0.53212;S;0.54013;T;0.53414;L;0.53515;Q;0.89216;A;0.91517;K;0.54318;G;0.54519;L;0.54020;S;0.76021;R;0.52922;Y;0.52823;R;0.53924;P;0.51925;L;0.52226;R;0.53027;S;0.53528;V;0.53629;Q;0.54130;S;0.52131;S;0.54032;Q;0.53733;L;0.51634;V;0.52635;L;0.73636;Q;0.54137;H;0.52738;Q;0.541
	c101448_g1	AT5G35080	-1890.78	0.000381506	Encodes a protein involved in the endoplasmic reticulum-associated degradation of glycoproteins.	Prob(w>1):1;I;0.7432;R;0.90873;L;0.737
	c55472_g1	AT5G37720	-1235.85	0.0485305	Encodes a member of a family of proteins involved in export of RNAs from the nucleus and transcriptional coactivation.	Prob(w>1):182;A;0.848212;D;0.850
	c59639_g1	AT5G39710	-4661.55	2.86e-25	Tetratricopeptide repeat (TPR)-like superfamily protein;(source:Araport11)	Prob(w>1):1;L;0.8922;L;0.994**3;R;0.965*9;S;0.54519;S;0.54428;L;0.60681;S;0.61386;F;0.58491;S;0.583309;F;0.500346;S;0.910409;R;0.528451;Y;0.567542;V;0.520561;S;0.615599;Q;0.572722;S;0.598724;M;0.504725;S;0.967*726;M;0.993**727;M;0.952*729;T;0.917731;I;0.956*732;T;0.993**733;L;0.896734;L;0.980*735;D;0.927736;D;0.987*740;M;0.989*741;N;0.943742;L;0.558743;C;0.577745;T;0.951*746;V;0.957*748;T;0.88674…
	c65201_g1	AT5G39980	-4288.5	4.35e-11	PDM3 belongs to the P subfamily of PPR proteins.Mutants have defective chloroplasts and accumulates unspliced plastid RNAs suggesting a role in RNA splicing.	Prob(w>1):3;I;0.7174;R;0.6005;L;0.8646;F;0.7258;A;0.8989;I;0.70710;F;0.57513;L;0.68115;I;0.75318;L;0.65242;Q;0.596150;A;0.607356;S;0.676373;V;0.595429;M;0.670
	c10964_g1	AT5G40370	-765.113	0.0013462	Glutaredoxin family protein;(source:Araport11)	Prob(w>1):2;R;0.7953;E;0.9105;Q;0.9167;L;0.634
	c59058_g1	AT5G43745	-3566.53	6.32e-09	ion channel POLLUX-like protein, putative (DUF1012);(source:Araport11)	Prob(w>1):3;P;0.5214;S;0.7515;A;0.8206;A;0.7828;R;0.92510;T;0.954*11;K;0.94524;S;0.69825;F;0.54659;K;0.530110;P;0.681131;L;0.520
	c59709_g1	AT5G44700	-3238.04	3.9e-27	Encodes GASSHO2 (GSO2), a putative leucine-rich repeat transmembrane-type receptor kinase. GSO2 and a homolog GSO1 (At4g20140) are required for the formation of a normal epidermal surface during embryogenesis.	Prob(w>1):15;G;0.56727;E;0.75141;L;0.76246;F;0.73960;K;0.55188;E;0.64191;E;0.58297;M;0.501107;D;0.681115;K;0.626159;P;0.603165;V;0.554183;P;0.659208;G;0.582241;Q;0.741262;A;0.696293;M;0.606295;G;0.898332;S;0.508338;F;0.665346;A;0.666419;I;0.942420;D;0.976*421;S;0.995**422;N;0.996**423;D;0.614424;L;0.966*425;R;0.712426;C;0.998**427;V;0.931428;N;0.971*429;R;0.803431;I;0.995**432;S;0.996**433;R;0.99…
	c50704_g1	AT5G47480	-34.1953	0.0428283	RGPR-related protein; SEC16A homolog. Part of endomembrane trafficking system.	Prob(w>1):1;T;0.992**2;Q;0.9373;P;0.6264;K;0.992**
	c59153_g1	AT5G48800	-1629.9	0.00680273	Phototropic-responsive NPH3 family protein;(source:Araport11)	Prob(w>1):45;K;0.534194;A;0.576206;S;0.511270;I;0.573272;V;0.579274;S;0.529275;R;0.566
	c60373_g1	AT5G48910	-2888.38	0.0089762	Encodes LPA66, a chloroplast protein of the pentatricopeptide repeat family. In lpa66 mutants, editing of psbF that converts serine to phenylalanine is specifically impaired. lpa66 mutants also display a high chlorophyll fluorescence phenotype.	Prob(w>1):1;E;0.8642;N;0.5933;V;0.8344;C;0.8995;S;0.8036;T;0.5067;K;0.8898;C;0.8659;P;0.61911;E;0.88612;T;0.89416;I;0.69817;G;0.51319;S;0.82820;E;0.86921;K;0.88222;R;0.87523;T;0.81424;S;0.80626;G;0.92928;S;0.956*30;W;0.75931;C;0.91832;V;0.79536;V;0.66437;T;0.90039;K;0.965*41;T;0.93742;D;0.61243;Q;0.975*44;L;0.83845;M;0.66146;C;0.955*47;L;0.964*48;W;0.94749;A;0.80650;R;0.974*51;H;0.81752;S;0.94953…
	c39511_g1	AT5G49060	-851.409	0.0120945	DnaJ heat shock amino-terminal domain protein (DUF1977);(source:Araport11)	Prob(w>1):99;R;0.705100;Q;0.837
	c10443_g1	AT5G50915	-671.609	0.00141867	Member of the bHLH family of transcription factors. Acts within a cytokinin signaling pathway to promote cell proliferation and expansion.	Prob(w>1):1;N;0.61867;S;0.895102;V;0.647
	c5846_g1	AT5G51040	-1318.42	0.00209662	Encodes succinate dehydrogenase assembly factor 2 (SDHAF2), a low abundance mitochondrial protein needed for assembly and activity of mitochondrial complex II and for normal root elongation.Sdhaf2 knockdown line showed lowered SDH1 protein abundance, lowered maximal SDH activity and less protein-bound FAD at the molecular mass of SDH1.	Prob(w>1):3;E;0.6966;S;0.8708;E;0.961*10;D;0.54911;L;0.541
	c54712_g1	AT5G51970	-2234.36	0.0253331	Encodes a sorbitol dehydrogenase that exhibits greatest oxidative activity with sorbitol, ribitol and xylitol as substrates. SDH can be thiolated in vitro.	Prob(w>1):44;E;0.706106;D;0.664111;D;0.674277;R;0.918
	c57735_g2	AT5G54830	-2500.56	0.014516	DOMON domain-containing protein / dopamine beta-monooxygenase N-terminal domain-containing protein;(source:Araport11)	Prob(w>1):389;E;0.911
	c51758_g1	AT5G55830	-2554.98	0.0134349	Concanavalin A-like lectin protein kinase family protein;(source:Araport11)	Prob(w>1):10;A;0.969*11;F;0.55323;H;0.58837;S;0.56766;I;0.56695;I;0.906135;M;0.512199;V;0.547279;R;0.626293;G;0.527321;L;0.563341;N;0.543344;Y;0.513388;A;0.554406;A;0.509
	c65427_g2	AT5G56180	-343.454	0.00911224	encodes a protein whose sequence is similar to actin-related proteins (ARPs) in other organisms. Member of nuclear ARP family of genes.	Prob(w>1):31;E;0.55340;A;0.55841;L;0.52342;A;0.85443;G;0.615
	c57141_g1	AT5G56360	-811.201	0.0453506	Encodes PSL4, beta-subunit of endoplasmic reticulum-resident glucosidase II, which is essential for stable accumulation and quality control of the elf18 receptor EFR but not the flg22 receptor FLS2. The mRNA is cell-to-cell mobile.	Prob(w>1):24;D;0.94231;R;0.86044;I;0.84950;S;0.66551;S;0.85262;K;0.860108;F;0.517
	c30625_g1	AT5G57030	-3170.72	0.00189505	Lutein-deficient 2 (LUT2) required for lutein biosynthesis, member of the xanthophyll class of carotenoids. Encodes lycopene epsilon cyclase	Prob(w>1):1;N;0.8912;S;0.965*61;Y;0.773
	c61639_g1	AT5G60640	-3345.93	0.00318629	Encodes a protein disulfide isomerase-like (PDIL) protein, a member of a multigene family within the thioredoxin (TRX) superfamily. Unlike several other PDI family members, transcript levels for this gene are not up-regulated in response to three different chemical inducers of ER stress (dithiothreitol, beta-mercaptoethanol, and tunicamycin). However, the level of transcripts for this gene is sli…	Prob(w>1):2;E;0.522305;V;0.734583;I;0.580
	c61480_g1	AT5G60960	-2572.89	0.0283671	Encodes PNM1 (for PPR protein localized to the nucleus and mitochondria 1), a PPR protein that is dual localized to mitochondria and nuclei. Loss of PNM1 function in mitochondria, but not in nuclei, is lethal for the embryo. In mitochondria, it is associated with polysomes and may play a role in translation.	Prob(w>1):375;Y;0.768381;V;0.776
	c60095_g2	AT5G61790	-757.406	0.00769307	calnexin 1;(source:Araport11)	Prob(w>1):1;L;0.7432;F;0.9103;N;0.9394;R;0.9095;P;0.8486;R;0.8807;I;0.8618;K;0.8969;W;0.92410;R;0.93511;R;0.79112;S;0.91713;S;0.977*14;A;0.89515;P;0.89216;P;0.72517;S;0.92218;A;0.86519;L;0.91820;S;0.92321;S;0.90722;R;0.92223;S;0.94124;S;0.91425;A;0.75326;L;0.85127;S;0.75928;F;0.73729;R;0.74530;R;0.75331;S;0.952*32;I;0.86833;M;0.88834;T;0.75935;T;0.85836;T;0.85437;L;0.74738;V;0.74939;S;0.970*40;F;…
	c56137_g1	AT5G62390	-2932.3	1.18e-15	A member of Arabidopsis BAG (Bcl-2-associated athanogene) proteins, plant homologs of mammalian regulators of apoptosis. Plant BAG proteins are multi-functional and remarkably similar to their animal counterparts, as they regulate apoptotic-like processes ranging from pathogen attack, to abiotic stress, to plant development. Localized to the ER. Necessary for the proper maintenance of the unfolde…	Prob(w>1):1;A;0.6073;S;0.5695;C;0.5537;L;0.9228;A;0.957*10;A;0.56612;F;0.63214;K;0.93015;R;0.964*16;A;0.951*17;Q;0.994**18;R;0.67419;Q;0.980*20;Q;0.66226;L;0.71127;L;0.994**28;S;0.59829;L;0.86930;F;0.982*31;E;0.964*33;L;0.93734;A;0.58972;A;0.59284;F;0.531125;C;0.606129;I;0.578137;H;0.576193;S;0.634256;N;0.548263;N;0.564288;V;0.502380;D;0.561383;Q;0.568413;A;0.530416;T;0.643429;S;0.608
	c64421_g1	AT5G63860	-7673.87	0.0330463	UV-B-specific signaling component that orchestrates expression of a range of genes with vital UV-protective functions. Located in the nucleus and the cytosol. Associates with chromatin via histones. UV-B light promotes URV8 protein accumulation in the nucleus. UVR8 interaction with COP1 is negatively regulated by RUP1 and RUP2.	Prob(w>1):1;L;0.9112;R;0.8767;L;0.86421;S;0.977*24;T;0.79547;K;0.83851;H;0.77969;A;0.77392;P;0.717120;R;0.763127;V;0.889134;C;0.932150;S;0.799173;H;0.851186;Q;0.832198;K;0.772208;H;0.939229;D;0.844242;C;0.712243;V;0.742244;V;0.740245;I;0.656247;T;0.738251;R;0.921261;M;0.726289;E;0.698296;P;0.717309;E;0.850325;L;0.757328;P;0.760340;V;0.792359;Q;0.846362;T;0.771378;L;0.860399;N;0.709408;R;0.750411;…
	c48162_g2	AT5G64290	-1424.04	8.79e-09	dicarboxylate transport 2.1;(source:Araport11)	Prob(w>1):14;V;0.645141;C;0.949142;S;0.997**144;A;0.969*145;A;0.973*
	c63494_g1	AT5G64320	-3970.43	0.000118711	MTL1 is a mitochondria localized PRR protein involved in mitochondrial protein translation and group II intron splicing.	Prob(w>1):1;S;0.8993;I;0.5204;S;0.858
	c93503_g1	AT5G64620	-1049.76	0.0125217	Plant cell wall (CWI) and vacuolar invertases (VI) play important roles in carbohydrate metabolism, stress responses and sugar signaling.	Prob(w>1):22;T;0.59224;S;0.66539;S;0.66554;F;0.952*73;V;0.558128;S;0.620139;S;0.945152;V;0.600
	c1835_g1	AT5G66520	-3645.41	0.000249607	Encodes a pentatricopeptide repeat protein involved in chloroplast mRNA editing. Mutants display defects in C-U editing of ndhB.	Prob(w>1):6;A;0.848270;C;0.927326;K;0.735565;T;0.811
	c64052_g1	ATMG00090	-365.442	2.66e-05	ribosomal protein S3	Prob(w>1):1;P;0.992**2;Q;0.974*3;L;0.5304;S;0.987*5;I;0.998**6;Q;0.5257;R;0.5328;I;0.5299;K;0.52710;R;0.53011;F;0.52712;D;0.51913;F;0.52714;V;0.52815;P;0.53116;R;0.53217;D;0.51618;P;0.53619;P;0.53620;L;0.53021;V;0.52722;G;0.52823;F;0.52724;E;0.51725;S;0.53026;R;0.53027;V;0.52728;M;0.52529;G;0.52830;D;0.51631;Y;0.53032;P;0.53133;A;0.53534;R;0.53235;F;0.52736;G;0.53637;E;0.51738;H;0.51939;L;0.53240…
	c45125_g1	ATMG00580	-988.623	0.000212088	NADH dehydrogenase subunit 4	Prob(w>1):100;Y;0.983*137;L;0.533160;L;0.811
	c72925_g1		-634.053	0.00348546		Prob(w>1):1;A;0.6312;K;0.9044;S;0.6945;R;0.957*6;E;0.978*7;A;0.67896;E;0.675
	c103987_g1		-517.253	8.25e-06		Prob(w>1):1;A;0.6772;V;0.6443;P;0.7284;V;0.7225;Q;0.6716;R;0.6687;A;0.6778;L;0.7039;S;0.73010;I;0.66811;R;0.63112;T;0.71513;D;0.65814;Q;0.67115;V;0.64416;K;0.63117;R;0.63118;N;0.67019;E;0.66520;M;0.64221;E;0.64522;R;0.63823;R;0.63724;V;0.65425;M;0.93426;R;0.72827;E;0.974*28;K;0.66429;R;0.972*30;I;0.998**31;R;0.93132;R;0.988*33;E;0.68334;G;0.997**35;E;0.66036;K;0.974*37;V;0.64438;E;0.66039;E;0.664…
	c18833_g1		-529.337	0.00990558		Prob(w>1):1;A;0.6843;T;0.8968;S;0.64616;T;0.58827;D;0.76943;H;0.681
	c3271_g1		-1591.52	0.0125647		Prob(w>1):1;A;0.7362;K;0.7363;A;0.7364;M;0.7365;G;0.7366;A;0.7367;P;0.7368;T;0.8719;A;0.73610;T;0.73611;L;0.73612;A;0.73613;S;0.73614;V;0.73615;R;0.73616;L;0.73617;L;0.92718;S;0.73619;S;0.73620;F;0.73621;L;0.73622;P;0.73623;P;0.73624;T;0.73625;P;0.73626;S;0.73627;A;0.73628;F;0.90129;F;0.73630;L;0.73631;P;0.73632;G;0.73633;T;0.87334;S;0.91335;F;0.73636;V;0.73637;R;0.73638;Y;0.73639;G;0.73640;C;0.7…
	c32720_g1		-1202.67	4.08e-09		Prob(w>1):1;A;0.8642;R;0.7584;M;0.6947;R;0.9369;G;0.94711;I;0.52618;G;0.53424;K;0.91228;Y;0.87256;I;0.53159;Y;0.50085;D;0.69894;P;0.672
	c53770_g1		-1917.36	7.39e-10		Prob(w>1):1;C;0.966*5;A;0.5976;M;0.9377;A;0.991**8;Y;0.6429;A;0.92110;R;0.988*11;L;0.69812;H;0.52119;T;0.91957;C;0.58367;F;0.545126;V;0.506193;Q;0.792267;T;0.614291;C;0.545296;L;0.658
	c92848_g1		-1164.47	0.000273863		Prob(w>1):1;D;0.90116;I;0.73217;A;0.960*18;I;0.62919;A;0.63720;K;0.65921;R;0.990**22;A;0.94223;R;0.66724;I;0.72433;K;0.70234;E;0.966*35;E;0.969*37;S;0.969*38;I;0.70839;P;0.82540;N;0.74941;S;0.990**42;S;0.65643;V;0.82944;F;0.977*46;T;0.977*48;D;0.81449;S;0.83850;K;0.93151;S;0.85953;K;0.64755;S;0.71456;K;0.66057;K;0.87058;Q;0.974*59;R;0.77563;E;0.93064;S;0.75765;N;0.76367;K;0.87268;R;0.530
	c64345_g2		-515.47	6.57e-08		Prob(w>1):1;D;0.999**2;E;0.968*3;R;0.997**4;E;0.997**5;I;0.994**6;R;0.7537;A;1.000**8;C;1.000**9;W;1.000**10;A;0.989*11;G;0.77012;Q;0.83013;R;0.999**14;Q;0.987*15;Q;0.998**16;T;0.999**17;A;0.999**18;A;1.000**19;T;1.000**20;G;0.976*21;S;0.986*22;C;1.000**23;L;0.991**24;L;1.000**25;Q;0.997**26;K;0.73927;A;0.989*28;D;0.71429;E;0.999**30;V;0.999**31;S;0.71332;P;0.81633;G;0.76834;R;0.75235;S;0.86636;H…
	c43771_g1		-155.172	0.000853328		Prob(w>1):1;E;0.6322;D;0.6123;L;0.6594;H;0.6225;H;0.959*6;L;0.6427;A;0.6538;W;0.6339;S;0.65410;C;0.63511;C;0.64712;C;0.995**13;T;1.000**14;S;1.000**15;F;0.999**
	c44691_g1		-1201.37	0.00511978		Prob(w>1):1;E;0.7202;R;0.6473;E;0.6986;E;0.53519;S;0.64723;R;0.61537;T;0.607124;T;0.586132;E;0.805137;D;0.656149;C;0.531156;S;0.611161;R;0.568166;K;0.896
	c96261_g1		-794.75	2.05e-11		Prob(w>1):1;E;0.7562;F;0.8983;A;0.7584;S;0.988*5;T;0.976*6;K;0.7447;T;0.981*8;W;0.994**9;N;0.87910;R;0.982*11;R;0.961*12;G;0.974*13;S;0.87314;W;0.951*15;P;0.974*16;S;0.963*17;S;0.988*18;R;0.92019;L;0.94820;G;0.76721;I;0.74722;D;0.75323;T;0.74624;E;0.75425;A;0.75326;Q;0.76427;A;0.89828;Y;0.77829;H;0.961*30;S;0.74431;S;0.77632;T;0.75633;M;0.72334;F;0.89035;E;0.75436;K;0.74637;K;0.74838;L;0.76839;E;…
	c36955_g1		-1163.36	0.000231949		Prob(w>1):1;E;0.7882;I;0.8606;P;0.8667;R;0.7598;S;0.975*9;Q;0.78811;L;0.972*12;E;0.75113;Q;0.88614;L;0.990**18;R;0.991**19;Y;0.979*20;R;0.85522;T;0.75533;Q;0.61743;G;0.62244;E;0.55545;I;0.54548;Q;0.60350;K;0.66551;G;0.60353;Q;0.66354;N;0.990**55;Y;0.50458;I;0.980*59;A;0.66161;N;0.66162;K;0.66363;L;0.69864;R;0.58567;C;0.980*68;Y;0.971*69;T;0.78070;A;0.53371;I;0.955*73;M;0.72374;A;0.87178;L;0.65979…
	c52462_g1		-1639.02	1.64e-13		Prob(w>1):1;E;0.85654;C;0.61155;S;0.595130;S;0.593162;M;0.854250;V;0.993**251;L;0.522255;F;0.530256;G;0.989*262;S;0.993**263;L;0.959*266;L;0.990**267;P;0.993**270;T;0.911271;L;0.987*272;R;0.995**
	c10369_g1		-711.929	3.13e-05		Prob(w>1):1;F;0.6102;P;0.5443;R;0.5444;R;0.5465;S;0.5966;L;0.5737;V;0.5958;D;0.5259;F;0.59610;A;0.60211;I;0.61712;F;0.58813;L;0.53514;L;0.57215;L;0.60816;L;0.60617;R;0.53418;R;0.58219;R;0.59720;F;0.59621;T;0.58522;P;0.57423;L;0.57824;R;0.60725;Q;0.62526;T;0.57927;R;0.60628;R;0.53129;R;0.53130;L;0.53731;R;0.54732;R;0.56933;A;0.57934;S;0.53735;A;0.54136;E;0.53737;S;0.54638;L;0.54639;S;0.57240;R;0.6…
	c56347_g1		-2195.03	1.97e-11		Prob(w>1):1;F;0.7502;L;0.7073;V;0.964*5;P;0.7247;L;0.991**9;I;0.68110;L;0.84311;I;0.64612;S;0.985*13;S;0.74414;T;0.93915;L;0.995**16;I;0.71617;S;0.980*18;L;0.85339;A;0.69065;L;0.70370;R;0.72272;S;0.50294;F;0.688134;K;0.650186;G;0.693192;M;0.595281;F;0.663315;F;0.888
	c87511_g1		-684.841	0.000722155		Prob(w>1):1;F;0.9162;F;0.9254;Q;0.8935;G;0.6636;I;0.8417;G;0.67911;H;0.58315;G;0.79920;S;0.91724;K;0.980*25;V;0.89926;Y;0.94527;W;0.950*28;P;0.987*29;S;0.998**30;P;0.94332;Q;0.66233;T;0.985*35;H;0.996**36;R;0.995**39;W;0.93841;V;0.79643;K;0.85744;S;0.81648;G;0.930
	c61926_g1		-709.982	1.54e-09		Prob(w>1):1;F;0.955*3;F;0.9254;F;0.6837;L;0.979*8;H;0.966*9;V;0.86810;N;0.94711;M;0.995**12;P;0.998**15;C;0.980*60;C;0.62493;S;0.679
	c54753_g1		-2352.27	7.84e-16		Prob(w>1):1;F;0.980*2;G;0.8453;S;0.994**5;S;0.987*7;V;0.991**9;K;0.79310;K;0.71911;L;0.974*14;P;0.79215;G;0.65616;L;0.969*17;L;0.983*18;K;0.71919;E;0.960*20;F;0.77922;R;0.75323;A;0.65758;L;0.73376;A;0.774124;L;0.553183;D;0.776243;L;0.963*244;I;0.939245;C;0.598246;L;0.947
	c50470_g1		-983.274	7.66e-07		Prob(w>1):1;F;0.999**2;R;0.973*4;N;0.999**5;L;0.8186;L;0.988*8;L;0.7559;K;0.52611;K;0.77812;H;0.996**15;H;0.87016;P;0.996**17;S;0.992**18;N;0.61419;N;0.64420;I;0.95021;S;0.71523;M;0.68624;T;0.992**25;R;0.967*26;K;0.85927;L;0.976*28;I;0.968*29;Q;0.957*30;C;0.991**31;R;0.84433;A;0.68442;P;0.68844;T;0.51754;K;0.67955;I;0.990**57;T;0.55064;K;0.70774;F;0.812
	c32904_g1		-915.822	4.08e-05		Prob(w>1):1;G;0.535114;R;0.951*117;D;0.918118;S;0.708121;P;0.952*
	c78768_g1		-462.889	0.00928447		Prob(w>1):1;G;0.5662;T;0.5703;R;0.5654;R;0.5655;T;0.5666;F;0.7337;I;0.5668;Q;0.6939;G;0.56610;K;0.56411;H;0.56712;Q;0.56713;N;0.56514;I;0.56515;L;0.56816;V;0.56717;E;0.56418;A;0.56719;L;0.56720;Q;0.56721;G;0.56522;R;0.56423;E;0.56524;R;0.56425;L;0.56826;W;0.56727;Y;0.56728;R;0.56829;V;0.56630;Q;0.56731;N;0.56532;E;0.56433;S;0.56834;N;0.56535;V;0.81736;R;0.66737;V;0.56638;N;0.56639;I;0.79340;I;0.5…
	c100870_g1		-451.877	0.0015846		Prob(w>1):1;G;0.729
	c37838_g1		-316.391	0.0222364		Prob(w>1):1;G;0.966*2;Q;0.7683;T;0.7684;A;0.7685;I;0.7686;A;0.7687;D;0.979*8;L;0.996**9;G;0.76810;R;0.982*11;C;0.76812;L;0.76813;P;0.984*14;G;0.76815;S;0.76816;R;0.76817;Q;0.76818;A;0.76819;G;0.76820;S;0.76821;R;0.76822;I;0.76823;R;0.76824;R;0.963*25;R;0.76826;N;0.768
	c49204_g1		-2956.3	5.54e-17		Prob(w>1):1;G;0.991**2;L;0.9123;R;0.995**5;A;0.8196;G;0.7767;Y;0.7609;D;0.996**10;S;0.78412;S;0.93313;S;0.979*14;F;0.998**15;S;0.998**16;T;0.987*17;C;0.993**18;F;0.999**19;Q;0.992**21;Q;0.92922;P;0.997**23;K;0.88024;M;0.68625;H;0.999**26;L;0.999**27;P;0.971*28;Y;0.85529;S;0.90830;S;0.999**32;F;0.999**33;R;0.998**34;G;0.952*35;V;0.93537;R;0.972*38;K;0.997**39;V;0.969*40;E;0.77441;L;0.999**42;G;0.9…
	c62427_g1		-3403.26	0.0036698		Prob(w>1):1;H;0.9278;A;0.80533;V;0.829
	c10016_g1		-450.216	0.0387729		Prob(w>1):1;I;0.6672;F;0.6673;V;0.6684;A;0.6695;K;0.6696;E;0.6687;P;0.6698;I;0.6689;I;0.66810;V;0.87911;S;0.66912;V;0.93413;F;0.66914;L;0.87215;G;0.66816;G;0.66917;F;0.67118;G;0.66819;L;0.66920;F;0.66821;L;0.66822;P;0.66923;A;0.66724;V;0.66925;V;0.66726;K;0.969*27;P;0.66928;I;0.66829;L;0.66930;D;0.66831;S;0.66932;F;0.66733;E;0.66834;T;0.66935;A;0.66836;E;0.66937;P;0.66938;V;0.66839;Q;0.66940;Q;0.…
	c45695_g1		-1162.9	9.94e-06		Prob(w>1):1;I;0.70020;G;0.69933;L;0.74191;C;0.697140;L;0.508148;H;0.960*149;P;0.917150;A;0.942151;A;0.975*152;S;0.939153;I;0.827154;P;0.830155;R;0.801156;I;0.576157;P;0.772161;S;0.927162;V;0.545164;A;0.942165;D;0.807167;W;0.777168;Y;0.980*
	c471_g1		-1146.07	0.0105925		Prob(w>1):1;I;0.8272;F;0.554
	c30136_g1		-694.767	0.0443514		Prob(w>1):1;I;0.9163;V;0.977*4;V;0.998**5;W;0.999**6;P;0.998**7;E;0.9068;E;0.92010;W;0.996**11;S;0.94912;L;0.91413;V;0.961*14;Q;0.995**15;F;0.972*16;P;0.968*17;Y;0.90318;S;0.996**19;S;0.994**20;S;0.995**21;C;0.954*22;R;0.988*24;S;0.94925;S;0.997**26;L;0.997**28;W;0.999**29;P;0.969*30;H;0.998**31;C;0.69732;Q;0.999**33;R;0.995**35;L;0.93036;R;0.996**37;L;0.995**38;S;0.998**39;R;0.62640;T;0.996**42;…
	c76522_g1		-980.559	1.77e-07		Prob(w>1):1;I;0.9232;M;0.992**3;I;0.998**4;K;0.8795;N;0.998**6;V;0.9337;S;0.5368;F;0.998**9;H;0.988*10;L;0.957*11;D;0.88712;R;0.957*13;M;0.990*14;S;0.998**15;N;0.999**16;K;0.91317;R;0.994**18;L;1.000**19;V;0.92320;K;0.93521;K;0.980*23;G;0.91524;I;0.973*25;G;0.969*26;E;0.996**27;Q;0.991**28;A;0.950*29;S;1.000**30;A;0.999**31;S;0.92432;K;0.52733;R;0.974*34;G;0.87135;K;0.998**36;V;0.996**37;K;0.8213…
	c48921_g1		-887.73	0.000478586		Prob(w>1):1;K;0.5032;V;0.5363;T;0.6084;K;0.5035;L;0.5376;E;0.5087;L;0.5458;E;0.5049;S;0.80910;A;0.54011;V;0.52612;P;0.53713;S;0.52614;E;0.51615;L;0.54316;T;0.52017;G;0.54018;G;0.54019;D;0.52320;N;0.65121;G;0.54322;T;0.54123;D;0.52024;E;0.50525;R;0.51326;V;0.54027;G;0.54328;K;0.51329;E;0.50730;E;0.50131;K;0.50632;R;0.70133;N;0.952*34;D;0.989*35;L;0.973*36;K;0.51337;K;0.61038;D;0.83339;R;0.79140;R;…
	c51849_g1		-1356.01	3.86e-07		Prob(w>1):1;K;0.5463;L;0.7334;R;0.5325;L;0.986*7;K;0.7169;S;0.94010;K;0.85830;F;0.900
	c29502_g1		-710.138	0.0139983		Prob(w>1):1;K;0.6042;Y;0.6043;L;0.6064;R;0.6005;T;0.5876;C;0.5867;C;0.5878;M;0.5829;M;0.57910;L;0.58811;P;0.58412;V;0.94313;G;0.58314;G;0.60315;E;0.58016;A;0.94717;M;0.57918;G;0.60119;V;0.59920;E;0.58021;F;0.59022;G;0.59123;G;0.57924;G;0.957*25;C;0.58426;S;0.58727;T;0.94428;T;0.58229;T;0.94930;A;0.58431;E;0.90432;E;0.57833;A;0.60134;R;0.59735;A;0.58036;V;0.58137;R;0.58638;S;0.59339;H;0.58540;S;0.…
	c42205_g1		-3153.84	0.00270145		Prob(w>1):1;K;0.8132;A;0.6333;C;0.7236;S;0.5977;S;0.6918;S;0.5749;N;0.75412;A;0.65314;D;0.50516;I;0.74817;S;0.53218;A;0.66620;S;0.83721;S;0.64322;R;0.54623;G;0.959*24;A;0.80725;S;0.73827;W;0.60528;T;0.76430;S;0.75531;G;0.83932;C;0.87335;T;0.61336;T;0.51337;I;0.59939;G;0.84640;A;0.55241;A;0.58546;W;0.77847;A;0.60948;A;0.67550;S;0.62851;S;0.50252;P;0.50655;K;0.55860;R;0.73073;R;0.56974;R;0.52375;A;…
	c37488_g1		-1345.33	1.93e-08		Prob(w>1):1;K;0.8612;R;0.7803;I;0.8654;T;0.9215;K;0.8376;P;0.8457;L;0.9288;N;0.993**9;I;0.86610;S;0.86211;H;0.79212;M;0.77513;K;0.77814;Q;0.78515;N;0.84916;Q;0.78517;H;0.79218;K;0.78019;Q;0.78620;K;0.78021;S;0.83522;F;0.79723;L;0.92924;R;0.87325;M;0.90226;L;0.79227;R;0.87528;H;0.84129;I;0.88030;W;0.79231;K;0.77932;R;0.91833;R;0.85634;S;0.94935;E;0.78436;A;0.79837;W;0.79238;K;0.78039;R;0.78040;K;0…
	c51825_g1		-1833.54	0.0194471		Prob(w>1):1;K;0.9034;Q;0.7525;I;0.6926;A;0.665
	c80946_g1		-1380.64	2.95e-13		Prob(w>1):1;K;0.999**2;H;0.999**3;S;0.7994;H;0.996**5;Q;0.993**6;I;0.7367;L;0.996**8;R;0.996**9;L;0.997**10;G;0.996**11;Q;0.999**12;L;0.997**13;S;0.997**14;L;0.995**15;P;0.973*16;C;0.76817;L;0.74318;F;0.976*19;H;0.975*20;Q;0.997**21;S;0.79522;L;0.965*23;I;0.89724;N;0.76825;V;0.995**26;V;0.985*27;F;0.89728;M;0.78529;N;0.964*30;C;0.987*31;L;0.86732;L;0.90033;H;0.90034;L;0.82335;L;0.78336;S;0.78937;…
	c61033_g2		-1013.94	4.36e-16		Prob(w>1):1;L;0.6044;P;0.961*7;N;0.6988;P;0.9239;P;0.969*12;A;0.982*13;I;0.980*14;A;0.94215;S;0.963*16;I;0.972*37;D;0.76978;I;0.570
	c38012_g1		-881.958	0.000110111		Prob(w>1):1;L;0.6142;I;0.5214;R;0.5175;T;0.5246;K;0.7207;T;0.5189;R;0.51310;K;0.51211;R;0.57312;S;0.53213;G;0.59314;L;0.52815;P;0.52216;T;0.51517;T;0.50218;W;0.52819;C;0.53320;V;0.52223;R;0.51624;R;0.51328;R;0.51329;W;0.52830;G;0.51631;R;0.51333;T;0.51634;R;0.57735;L;0.53536;Y;0.58637;Y;0.53138;S;0.51939;P;0.52940;C;0.52941;S;0.90442;A;0.50943;A;0.51844;A;0.50145;R;0.53646;W;0.52747;T;0.51148;A;0…
	c42042_g1		-1701.73	3.22e-18		Prob(w>1):1;L;0.7532;Q;0.7213;I;0.993**4;S;1.000**7;V;0.997**8;Q;0.8639;D;0.997**10;R;0.74611;N;0.993**12;Q;0.998**13;S;0.997**15;S;0.990**16;S;0.71217;T;0.82418;L;0.986*19;C;0.952*20;F;0.961*21;S;0.92954;N;0.802126;L;0.760
	c57996_g1		-2190.93	4.38e-07		Prob(w>1):1;L;0.83619;P;0.50662;L;0.543333;L;0.899334;C;0.979*335;D;0.903337;R;0.910340;R;0.889343;R;0.805
	c102506_g1		-700.702	0.000102652		Prob(w>1):1;L;0.8802;K;0.5313;R;0.9474;S;0.995**5;L;0.999**6;G;0.950*8;A;0.989*9;P;0.93110;R;0.960*11;I;0.996**12;H;0.999**13;L;0.986*14;G;0.90815;R;0.82316;I;0.977*18;T;0.77019;A;0.94321;M;0.85322;S;0.997**23;G;0.51624;R;0.973*25;M;0.993**26;S;0.997**27;S;0.999**29;S;0.963*30;I;0.968*31;K;0.94532;P;0.957*33;C;0.999**35;K;0.989*36;N;0.972*37;K;0.965*38;S;0.998**39;K;0.989*41;N;0.74342;K;0.82443;N…
	c54889_g1		-2264.13	7.76e-08		Prob(w>1):1;L;0.965*3;T;0.7175;S;0.8816;K;0.964*9;G;0.53110;Y;0.957*22;S;0.84230;E;0.56634;T;0.84536;C;0.78637;P;0.70540;F;0.89742;V;0.970*43;Q;0.970*45;P;0.66947;T;0.83948;I;0.81649;Q;0.754132;L;0.926193;T;0.506
	c33489_g1		-472.304	0.0096056		Prob(w>1):1;L;0.968*2;Q;0.8233;K;0.965*4;K;0.8716;A;0.7907;V;0.8848;N;0.9029;V;0.80811;Y;0.969*12;R;0.76113;L;0.72014;L;0.72415;L;0.92416;F;0.993**17;L;0.986*20;P;0.981*21;R;0.85322;M;0.86123;M;0.88624;G;0.80325;R;0.983*26;S;0.986*28;E;0.78829;V;0.83830;G;0.82631;L;0.59732;V;0.80133;S;0.952*34;S;0.975*35;L;0.92336;M;0.70937;S;0.90038;E;0.950
	c80767_g1		-524.308	0.000401775		Prob(w>1):1;M;0.5122;V;0.5463;N;0.6594;A;0.5425;R;0.5277;L;0.5328;N;0.5129;Q;0.53610;T;0.61611;G;0.56812;R;0.62813;K;0.73014;R;0.79615;K;0.51816;A;0.54318;N;0.50219;F;0.54320;Q;0.53721;S;0.55022;P;0.54023;I;0.52524;E;0.50825;L;0.55327;P;0.52828;T;0.51429;I;0.52430;S;0.54231;Y;0.54432;N;0.50733;E;0.50834;N;0.51535;S;0.53736;P;0.62437;A;0.52438;G;0.53839;T;0.53940;G;0.52841;S;0.69842;K;0.50043;T;0.…
	c22342_g1		-382.806	0.0210399		Prob(w>1):1;M;0.5582;A;0.8533;V;0.8604;S;0.7785;T;0.7016;R;0.7087;T;0.8828;Q;0.7569;R;0.69910;S;0.62611;G;0.55712;A;0.63713;V;0.78514;P;0.64315;A;0.60016;H;0.61417;P;0.56818;L;0.60119;S;0.59420;G;0.67021;N;0.69022;G;0.58823;A;0.58624;G;0.60525;W;0.58026;A;0.55927;P;0.56928;G;0.60729;P;0.814
	c55233_g1		-993.062	0.00101802		Prob(w>1):1;M;0.5622;A;0.5703;N;0.6324;L;0.5705;A;0.5676;E;0.5637;Q;0.5698;T;0.5679;L;0.57010;L;0.57011;T;0.56812;D;0.56513;K;0.56814;G;0.56715;D;0.56716;T;0.56917;V;0.63118;A;0.56719;V;0.56820;E;0.56721;G;0.56722;E;0.61823;T;0.57024;I;0.56925;T;0.56926;G;0.57027;A;0.56928;D;0.56529;I;0.56730;M;0.63031;R;0.57232;C;0.56833;Q;0.57134;R;0.56335;W;0.56836;Q;0.57137;W;0.56738;R;0.56339;M;0.56340;L;0.5…
	c21539_g1		-1347.63	4.47e-06		Prob(w>1):1;M;0.5912;N;0.6183;L;0.6604;P;0.6125;S;0.6426;L;0.6607;C;0.992**8;H;0.968*9;H;0.59610;P;0.60611;P;0.60612;Y;0.81413;P;0.61314;N;0.68015;Q;0.68916;G;0.68917;R;0.69918;F;0.63519;A;0.68620;W;0.70021;T;0.69422;I;0.92023;N;0.68224;K;0.60725;G;0.68926;G;0.69427;S;0.69728;C;0.67829;Q;0.71230;F;0.61631;E;0.64432;L;0.61233;P;0.60734;R;0.79635;I;0.61836;H;0.59637;L;0.64838;A;0.64839;Y;0.66740;L;…
	c24215_g1		-106.281	0.0111602		Prob(w>1):1;M;0.6422;K;0.6493;M;0.6424;E;0.6565;S;0.6516;G;0.6617;N;0.6388;G;0.6609;G;0.999**10;N;0.988*11;L;0.999**
	c56097_g1		-381.636	0.0103563		Prob(w>1):1;M;0.6762;E;0.7233;E;0.7574;N;0.7735;V;0.7586;F;0.7447;E;0.8168;T;0.8099;N;0.959*10;F;0.79811;V;0.75412;Q;0.981*13;S;0.85514;N;0.959*15;I;0.71416;D;0.952*17;M;0.967*18;L;0.94019;P;0.75120;R;0.94721;S;0.983*22;S;0.996**23;S;0.75724;I;0.77625;Y;0.77126;S;0.75827;P;0.825
	c34755_g1		-749.235	5.8e-05		Prob(w>1):1;M;0.7042;V;0.8063;E;0.7534;M;0.6425;I;0.8696;G;0.5058;S;0.5129;A;0.50615;M;0.83917;G;0.51419;G;0.50526;P;0.73928;P;0.51029;Y;0.52030;L;0.50931;P;0.54133;L;0.66134;P;0.64235;S;0.86236;S;0.79137;G;0.64638;K;0.52139;S;0.77040;A;0.62642;P;0.50443;I;0.50145;L;0.52047;D;0.51150;V;0.63052;A;0.50554;L;0.50756;L;0.50757;L;0.51058;V;0.51159;L;0.517
	c6282_g1		-812.361	5.55e-05		Prob(w>1):1;M;0.7362;H;0.8773;N;0.8444;L;0.8725;A;0.7466;Q;0.7497;L;0.7468;S;0.7399;A;0.93410;Y;0.74311;D;0.88912;M;0.94413;V;0.74814;C;0.74715;A;0.74416;K;0.74017;S;0.74518;L;0.75519;N;0.74320;R;0.75021;Q;0.76622;C;0.78623;H;0.74224;A;0.74725;W;0.74926;P;0.74827;D;0.74428;A;0.75129;N;0.74230;S;0.75131;S;0.79432;H;0.79833;E;0.78434;A;0.79635;C;0.78436;L;0.75437;I;0.79738;E;0.76539;I;0.77840;R;0.8…
	c54967_g1		-396.661	0.000102589		Prob(w>1):1;M;0.7902;T;0.991**3;T;0.7814;K;0.993**5;T;0.991**6;E;0.998**7;A;0.994**8;R;0.998**9;S;0.999**10;R;0.999**11;M;0.999**12;E;0.964*13;A;0.961*14;D;0.972*15;N;0.962*16;P;0.80317;N;0.77618;A;0.80019;E;0.80120;A;0.80821;V;0.80522;N;0.78523;R;0.77224;Q;0.80825;T;0.78126;Q;0.78727;A;0.80828;D;0.795
	c52090_g1		-1203.98	2.27e-10		Prob(w>1):1;M;0.7992;R;0.8783;G;0.8574;S;0.8515;S;0.8206;K;0.8057;L;0.8218;E;0.8149;A;0.86110;Q;0.81411;L;0.82112;K;0.84013;V;0.81414;H;0.89315;M;0.79916;S;0.83517;S;0.81818;P;0.82119;I;0.82320;K;0.81121;H;0.82222;M;0.79923;K;0.80524;K;0.81125;K;0.82026;E;0.954*27;P;0.82328;W;0.973*29;Q;0.94530;W;0.982*31;I;0.969*32;K;0.977*33;E;0.90234;D;0.82035;T;0.956*36;P;0.83137;G;0.82138;S;0.974*39;V;0.961*…
	c36108_g1		-878.478	3.17e-08		Prob(w>1):1;M;0.8562;E;0.9463;V;1.000**4;H;0.999**5;S;0.9076;Q;0.997**7;V;1.000**8;L;1.000**9;S;1.000**10;P;1.000**11;L;0.998**12;A;1.000**13;L;0.999**14;Q;1.000**15;K;0.85516;K;0.990*17;A;1.000**18;S;1.000**19;G;1.000**20;N;1.000**21;S;0.998**22;D;1.000**23;L;1.000**24;S;1.000**25;K;0.85526;R;1.000**27;S;1.000**28;T;1.000**29;E;0.998**30;P;0.990**31;N;1.000**32;D;0.992**33;P;0.90734;P;0.90035;I;…
	c50261_g1		-372.721	0.00123892		Prob(w>1):1;M;0.8662;V;1.000**3;Q;0.999**4;Q;1.000**5;A;1.000**6;L;0.992**7;Q;0.999**8;R;0.993**9;N;0.994**10;H;1.000**11;R;0.999**12;R;1.000**13;P;0.86614;P;0.87515;Q;0.999**16;S;0.999**17;K;0.998**18;R;0.991**19;K;0.86320;E;0.86121;P;0.999**22;V;1.000**23;R;0.989*24;I;0.993**25;H;1.000**26;S;1.000**27;T;1.000**28;G;1.000**29;T;0.999**30;R;1.000**31;T;0.999**32;F;1.000**33;R;0.998**34;M;0.998**3…
	c48847_g1		-447.376	0.0168396		Prob(w>1):1;M;0.9053;T;0.8715;L;0.9016;S;0.90428;V;0.71433;F;0.74538;A;0.73944;T;0.64351;S;0.65261;A;0.66662;Q;0.960*63;F;0.678
	c100948_g1		-539.682	7.57e-07		Prob(w>1):1;M;0.967*2;S;0.9293;L;0.8594;A;0.963*5;L;0.979*6;L;0.965*7;L;0.7348;G;0.8669;V;0.91010;A;0.73211;L;0.73512;E;0.72713;L;0.73714;K;0.72915;S;0.73216;Q;0.73117;L;0.73718;K;0.72819;W;0.85520;N;0.73121;L;0.73622;S;0.73623;A;0.73224;N;0.72725;G;0.73226;S;0.73827;A;0.73228;A;0.73229;Q;0.73130;V;0.73231;G;0.73032;C;0.73633;P;0.73434;T;0.73335;R;0.73436;Q;0.94637;S;0.73238;R;0.73139;G;0.73240;P…
	c60971_g1		-1208.57	0.00112589		Prob(w>1):1;M;0.970*185;L;0.522
	c94608_g1		-226.761	0.0188942		Prob(w>1):1;M;0.974*2;I;0.976*3;K;0.7194;H;0.965*5;F;0.7166;Q;0.7197;D;0.7538;E;0.7189;N;0.71910;V;0.91511;F;0.71612;S;0.71713;D;0.71614;I;0.71915;K;0.71716;N;0.71617;P;0.71818;N;0.71619;D;0.71620;I;0.71721;L;0.71922;I;0.71623;I;0.716
	c57183_g1		-579.243	7.99e-05		Prob(w>1):1;M;0.982*2;E;0.997**4;K;0.952*5;L;0.8546;I;0.68513;K;0.64822;I;0.819
	c53034_g2		-502.725	0.0135278		Prob(w>1):1;N;0.65729;L;0.70431;Q;0.69236;Q;0.92240;Q;0.69643;R;0.63245;D;0.65646;Y;0.931
	c91451_g1		-321	0.00577395		Prob(w>1):1;N;0.8026;E;0.70511;D;0.67425;R;0.993**26;N;0.68127;S;0.954*
	c54391_g2		-383.872	0.000987559		Prob(w>1):1;N;0.8182;S;0.7603;E;0.969*4;K;0.9195;G;0.9386;R;0.9467;T;0.8598;S;0.8529;E;0.86110;A;0.75411;L;0.77012;S;0.74913;H;0.75314;E;0.75915;I;0.75816;R;0.960*17;R;0.83318;N;0.73919;H;0.75920;A;0.76521;Y;0.93422;I;0.75523;D;0.87324;P;0.84825;G;0.74626;S;0.74227;E;0.825
	c97252_g1		-741.692	0.00980435		Prob(w>1):1;N;0.954*4;R;0.6125;S;0.983*8;M;0.5969;E;0.79010;E;0.952*12;R;0.977*14;Q;0.66816;E;0.82717;E;0.53318;D;0.59220;E;0.56021;H;0.952*22;Q;0.82024;L;0.92125;T;0.961*26;M;0.59527;H;0.64828;V;0.82629;K;0.67730;H;0.85931;I;0.87432;M;0.958*39;M;0.69640;R;0.88145;G;0.51549;P;0.58456;K;0.78157;I;0.85658;M;0.50159;R;0.69460;G;0.616
	c59471_g2		-1814.8	1.22e-10		Prob(w>1):1;P;0.6902;I;0.7794;C;0.8865;S;0.982*6;I;0.6657;S;0.6648;I;0.56610;P;0.68211;Y;0.64112;F;0.71813;D;0.962*15;M;0.961*16;S;0.975*26;V;0.64731;G;0.66147;F;0.530125;V;0.642234;D;0.664270;T;0.535287;Q;0.690
	c30245_g1		-576.094	0.000329234		Prob(w>1):1;P;0.7682;V;0.998**3;F;0.998**4;H;0.7635;S;0.8296;V;0.997**7;Y;0.999**8;K;0.974*9;I;1.000**10;Q;0.997**11;K;0.999**12;L;1.000**13;M;0.997**14;N;0.985*15;T;0.999**16;K;0.977*17;L;1.000**18;S;0.999**19;K;0.982*20;N;0.997**21;E;0.94722;C;0.987*23;S;0.998**24;I;1.000**25;W;1.000**26;D;1.000**27;E;0.955*28;K;0.70229;A;0.71430;N;0.69531;K;0.70532;T;0.78633;L;0.84134;I;0.78935;E;0.94536;E;0.6…
	c78924_g1		-635.247	0.000703979		Prob(w>1):1;P;0.7912;R;0.7913;P;0.7914;Y;0.7925;D;0.7916;V;0.7917;A;0.7918;G;0.7919;R;0.79110;R;0.79211;P;0.79112;R;0.79113;I;0.976*14;S;0.974*15;R;0.979*16;R;0.79117;G;0.79218;W;0.79119;E;0.974*20;R;0.79221;A;0.79122;T;0.79123;S;0.79124;G;0.79225;S;0.79126;G;0.79127;D;0.79128;C;0.79129;F;0.978*30;S;0.79131;M;0.79132;W;0.997**33;S;0.79234;P;0.79135;K;0.79136;Q;0.79137;A;0.79138;D;0.79139;R;0.7914…
	c6388_g2		-249.074	0.00494283		Prob(w>1):1;P;0.9082;S;0.6033;R;0.5104;S;0.982*5;A;0.8606;A;0.8757;V;0.9098;D;0.983*10;Q;0.61512;S;0.70414;G;0.57417;R;0.510
	c19771_g1		-370.106	5.8e-06		Prob(w>1):1;Q;0.6322;S;0.6323;K;0.6324;S;0.6325;Y;0.6326;C;0.6327;S;0.6328;T;0.6329;P;0.63210;T;0.63211;S;0.63212;S;0.63213;S;0.63214;K;0.63215;D;0.63216;I;0.63217;W;0.63218;E;0.63219;T;0.63220;S;0.63221;F;0.63222;T;0.63223;S;0.63224;R;0.90925;C;0.63226;Y;0.63227;S;0.63228;D;0.63229;A;0.63230;Y;0.63231;L;0.63232;S;0.63233;C;0.63234;R;0.63235;N;0.63236;V;0.63237;S;0.63238;W;0.63239;H;0.91040;R;0.9…
	c45099_g1		-433.568	0.00197232		Prob(w>1):1;Q;0.7052;E;0.6943;E;0.6914;V;0.7155;E;0.6936;M;0.6787;R;0.6938;W;0.7119;L;0.71610;P;0.71211;M;0.67712;S;0.70813;K;0.68914;W;0.92715;S;0.71616;T;0.70217;T;0.70018;V;0.71519;V;0.90120;A;0.70921;E;0.70422;F;0.70423;N;0.69224;Q;0.70525;K;0.88226;I;0.70327;V;0.72428;V;0.71829;V;0.78930;K;0.69531;V;0.978*32;I;0.973*33;E;0.996**34;A;0.996**35;V;0.70836;S;0.73237;L;0.999**
	c80857_g1		-391.474	0.0284933		Prob(w>1):1;Q;0.7112;G;0.7113;L;0.7114;G;0.7115;L;0.7116;V;0.8267;N;0.8678;I;0.8949;S;0.71110;S;0.87311;L;0.71112;S;0.71113;A;0.71114;H;0.71115;Q;0.71116;R;0.71117;G;0.71118;C;0.71119;A;0.71120;G;0.71121;N;0.71122;K;0.71123;R;0.71124;F;0.71125;L;0.71126;V;0.71127;Q;0.82028;L;0.71129;L;0.71130;Q;0.71131;R;0.91032;G;0.71133;G;0.71134;M;0.71135;A;0.71136;T;0.79337;G;0.71138;E;0.71139;I;0.71140;E;0.7…
	c79693_g1		-791.168	0.00937027		Prob(w>1):1;Q;0.8682;W;0.965*3;P;0.74936;T;0.55545;Y;0.94647;I;0.78449;Q;0.61850;S;0.93651;Q;0.91355;T;0.62157;H;0.94958;T;0.61760;W;0.972*62;H;0.694
	c91080_g1		-345.121	9.35e-05		Prob(w>1):1;Q;0.995**3;S;0.996**4;V;0.990**5;D;0.7406;T;0.996**7;E;0.9308;R;0.91911;N;0.62315;K;0.61617;E;0.91922;V;0.94823;A;0.999**25;R;0.990*26;R;0.889
	c41122_g1		-709.589	3.66e-05		Prob(w>1):1;R;0.5366;D;0.8358;S;0.999**9;F;0.983*10;A;0.965*13;D;0.962*14;L;0.996**15;G;0.993**16;G;0.94718;G;0.998**19;G;0.959*20;E;0.964*21;R;0.998**24;R;0.83926;A;0.960*27;D;0.71528;V;0.92629;Q;0.958*31;R;1.000**32;D;0.999**33;P;0.999**34;Q;1.000**
	c41130_g1		-1206.61	8.93e-09		Prob(w>1):1;R;0.5682;A;0.5293;Q;0.5144;W;0.8635;R;0.994**6;N;0.6888;G;0.8209;V;0.959*10;R;0.970*11;R;0.64912;R;0.993**13;R;0.974*14;R;0.995**17;R;0.960*19;H;0.75720;P;0.77221;P;0.979*23;H;0.974*24;V;0.54325;T;0.960*26;F;0.63328;I;0.93530;A;0.74931;A;0.71864;R;0.61167;K;0.53073;S;0.66477;S;0.57982;M;0.94494;C;0.698109;G;0.528112;S;0.668113;S;0.741114;M;0.683116;V;0.809118;K;0.908120;Q;0.976*121;E;…
	c47632_g1		-1098.07	3.23e-08		Prob(w>1):1;R;0.5763;L;0.6414;S;0.961*5;S;0.90812;A;0.54313;Q;0.959*14;S;0.82515;A;0.56116;E;0.982*40;L;0.804119;Q;0.842134;L;0.803
	c1831_g1		-1411.85	1.32e-07		Prob(w>1):1;R;0.7802;Q;0.7823;E;0.73612;K;0.52815;T;0.62639;Y;0.715107;E;0.568113;F;0.709123;G;0.660124;G;0.552138;D;0.674141;Q;0.709146;S;0.995**148;R;0.713150;G;0.929152;E;0.991**153;E;0.611154;Q;0.965*155;I;0.576156;D;0.825157;R;0.982*158;V;0.948164;A;0.604165;G;0.690
	c52195_g2		-1023.72	0.026794		Prob(w>1):1;R;0.7833;N;0.9184;E;0.6146;A;0.965*7;T;0.973*8;E;0.8059;E;0.89510;L;0.985*11;S;0.995**12;A;0.91614;F;0.76315;R;0.92818;G;0.78319;Q;0.970*20;A;0.977*21;G;0.90822;L;0.981*23;P;0.992**24;L;0.968*26;T;0.990**27;M;0.54329;I;0.71830;R;0.62531;R;0.985*32;F;0.90533;R;0.89534;F;0.969*35;R;0.956*36;Y;0.83637;F;0.971*38;A;0.83639;C;0.966*40;C;0.93941;F;0.93542;A;0.78743;Y;0.87145;Y;0.965*48;K;0.…
	c54025_g1		-1435.58	0.000555633		Prob(w>1):1;R;0.7943;V;0.8095;I;0.6497;G;0.5739;S;0.68510;S;0.975*12;S;0.67313;R;0.94614;H;0.92816;Q;0.79720;T;0.955*21;V;0.59022;P;0.86525;S;0.88126;S;0.971*27;L;0.88330;P;0.74431;S;0.89232;S;0.982*33;T;0.80934;Q;0.984*35;Y;0.92936;P;0.92437;S;0.988*39;R;0.71540;A;0.981*41;P;0.992**42;P;0.91844;S;0.79745;T;0.965*46;P;0.968*47;T;0.952*48;I;0.952*49;L;0.64450;L;0.951*51;V;0.92852;Q;0.85954;E;0.731…
	c24282_g1		-410.463	2.15e-09		Prob(w>1):1;R;0.8072;T;0.8203;P;0.8244;P;0.8245;T;0.8386;H;0.8307;R;0.8058;M;0.7939;K;0.82110;R;0.80511;T;0.81612;H;0.82713;V;0.83714;H;0.996**15;N;0.978*16;L;0.999**17;P;1.000**18;P;0.997**19;Q;0.998**20;H;0.82921;R;0.998**22;M;0.998**23;K;0.971*24;A;0.967*25;C;0.999**26;S;0.81627;L;0.994**28;S;0.83229;L;0.81330;L;0.81831;N;0.995**
	c49617_g1		-1110.66	4.06e-06		Prob(w>1):1;R;0.8212;L;0.9353;S;0.9324;G;0.612101;P;0.712164;I;0.604
	c22278_g1		-971.659	0.00108024		Prob(w>1):1;R;0.9093;K;0.87030;C;0.971*
	c101044_g1		-376.81	0.0214398		Prob(w>1):1;R;0.9184;M;0.982*5;M;0.73511;V;0.57230;C;0.524
	c51851_g1		-928.766	7.34e-05		Prob(w>1):1;R;0.9352;R;0.6123;R;0.6535;I;0.8556;S;0.7947;R;0.7178;L;0.7839;I;0.67621;E;0.75233;S;0.91240;M;0.67367;E;0.82482;M;0.959*83;Q;0.64687;K;0.63388;K;0.600
	c55348_g1		-614.659	7.66e-05		Prob(w>1):1;R;0.9373;P;0.5374;Q;0.956*5;Q;0.6726;S;0.94814;R;0.56320;S;0.71123;H;0.74827;S;0.983*29;A;0.94830;T;0.79431;D;0.75133;T;0.68935;T;0.956*36;H;0.962*37;I;0.93038;N;0.991**39;A;0.78640;T;0.652
	c22037_g1		-1054.84	3.08e-08		Prob(w>1):1;R;0.94715;E;0.92316;R;0.963*17;G;0.78418;R;0.75619;G;0.953*23;V;0.82124;C;0.969*30;R;0.960*42;G;0.71346;R;0.67458;R;0.69661;S;0.75562;T;0.75863;G;0.69164;G;0.76679;I;0.749
	c8973_g1		-308.903	0.000526294		Prob(w>1):1;R;0.990**3;N;0.980*4;H;0.995**5;S;0.951*7;R;0.962*11;S;0.83515;S;0.92717;L;0.50423;L;0.998**
	c42015_g1		-1031.03	0.00682432		Prob(w>1):1;R;0.991**2;R;0.977*3;R;0.7714;V;0.985*5;G;0.9066;S;0.950*7;R;0.8648;F;0.957*9;R;0.91310;L;0.74620;R;0.69424;S;0.975*31;R;0.87733;A;0.92636;F;0.89238;I;0.993**41;A;0.89642;R;0.984*43;L;0.88144;A;0.79945;S;0.78046;S;0.89547;P;0.90748;V;0.86849;S;0.957*50;I;0.71751;E;0.976*52;V;0.88053;K;0.988*54;K;0.988*55;K;0.78756;E;0.995**58;G;0.81860;K;0.77361;S;0.82762;M;0.986*63;L;0.82264;Q;0.7596…
	c42859_g1		-1307.64	6.01e-13		Prob(w>1):1;R;0.993**4;Q;0.991**5;E;0.992**49;F;0.52362;M;0.532192;T;0.517224;A;0.969*225;G;0.938226;V;0.947
	c69595_g1		-420.187	0.000712724		Prob(w>1):1;R;0.997**2;S;0.984*3;S;0.999**4;S;0.8015;S;0.8016;S;0.8017;S;0.8018;S;0.8089;A;0.80910;P;0.80111;A;0.80012;G;0.80113;A;0.80814;N;0.80115;R;0.987*16;K;0.80417;F;0.80218;M;0.80419;A;0.80020;S;0.80121;G;0.977*22;V;0.80123;G;0.80924;L;0.80425;G;0.80126;I;0.80227;I;0.80228;A;0.80029;S;0.80130;M;0.80431;I;0.80232;D;0.80033;S;0.987*34;C;0.976*35;R;0.987*36;N;0.80137;W;0.987*38;T;0.80439;A;0.…
	c43219_g1		-2639.71	0.00919892		Prob(w>1):1;S;0.832352;A;0.685396;S;0.681400;L;0.652
	c28047_g1		-742.761	2.7e-08		Prob(w>1):1;S;0.8522;T;0.8453;A;0.7944;S;0.7605;S;0.8026;S;0.8267;R;0.8328;T;0.7799;S;0.82610;C;0.78011;A;0.81912;T;0.76913;C;0.81614;G;0.82315;C;0.77716;P;0.78117;A;0.79218;S;0.79519;G;0.964*20;R;0.81221;E;0.80422;S;0.79523;A;0.82024;A;0.80425;S;0.988*26;G;0.80927;S;0.981*28;G;0.968*29;P;0.990**30;P;0.997**31;R;0.979*32;R;0.80933;R;0.994**34;R;0.83935;R;0.91336;P;0.950*37;A;0.81538;R;0.92139;R;0…
	c72820_g1		-870.523	1.28e-05		Prob(w>1):1;S;0.9432;C;0.7373;L;0.80420;L;0.72631;N;0.90233;N;0.63365;D;0.92268;R;0.89097;D;0.886100;S;0.750
	c52021_g1		-1947.04	4.57e-10		Prob(w>1):1;S;0.9462;L;0.984*6;Q;0.985*7;G;0.9239;I;0.90511;F;0.782
	c71755_g1		-625.87	0.00993846		Prob(w>1):1;S;0.976*2;A;0.8843;D;0.9254;L;0.983*6;I;0.68128;E;0.75738;E;0.83139;N;0.63445;Y;0.699
	c33492_g1		-280.427	0.0347717		Prob(w>1):1;S;0.992**6;S;0.990*7;W;0.961*13;A;0.74320;Y;0.991**21;L;0.982*23;A;0.994**24;K;0.992**25;I;0.938
	c55841_g1		-3384.83	2.23e-15		Prob(w>1):1;T;0.5362;R;0.989*3;N;0.9065;S;0.9267;T;0.5319;C;0.68310;S;0.991**11;R;0.89813;C;0.93718;Q;0.988*20;L;0.82722;E;0.91426;S;0.982*82;L;0.550325;T;0.506473;W;0.537
	c77907_g1		-632.225	0.0170176		Prob(w>1):1;T;0.5945;W;0.52256;V;0.52962;R;0.56963;R;0.58383;K;0.958*
	c32967_g1		-571.191	2.21e-09		Prob(w>1):1;T;0.7062;E;0.955*3;K;0.5914;T;0.6305;R;0.5776;H;0.6277;G;0.6048;T;0.6299;H;0.62610;G;0.68211;R;0.57812;V;0.92513;H;0.62614;E;0.57615;G;0.60416;E;0.64917;K;0.59018;S;0.68019;D;0.58620;L;0.70721;R;0.72222;H;0.62723;E;0.64924;I;0.68325;S;0.59326;E;0.64927;F;0.70728;S;0.68129;F;0.963*30;D;0.999**31;E;0.999**32;L;0.997**33;T;0.996**34;K;0.94035;P;0.70636;Q;0.995**37;C;0.997**38;H;0.995**39…
	c64974_g4		-2398.13	0.0463058		Prob(w>1):1;T;0.796232;D;0.790
	c96239_g1		-834.807	0.00741064		Prob(w>1):1;T;0.9102;R;0.9493;E;0.5845;M;0.6466;R;0.979*7;Q;0.9338;N;0.975*9;Q;0.68310;E;0.982*12;K;0.50813;S;0.85314;F;0.993**15;L;0.52816;T;0.74428;V;0.52931;N;0.94732;I;0.960*33;S;0.982*34;F;0.91536;P;0.980*37;W;0.954*38;F;0.95039;A;0.92041;R;0.59942;C;0.979*43;I;0.976*44;E;0.977*46;S;0.93347;M;0.66249;L;0.91651;V;0.94253;L;0.993**54;L;0.86055;S;0.85456;I;0.90557;Q;0.992**59;L;0.78160;P;0.985*…
	c89408_g1		-681.79	4.69e-05		Prob(w>1):1;T;0.9332;P;0.8553;T;0.983*4;L;0.9025;P;0.8566;G;0.966*7;K;0.951*8;S;0.997**9;L;0.959*10;Q;0.982*11;L;0.985*14;P;0.60315;Q;0.87127;L;0.61832;M;0.88337;A;0.89640;L;0.52041;L;0.90345;R;0.89147;S;0.860
	c69738_g1		-732.241	4.75e-07		Prob(w>1):1;T;0.978*2;W;0.8173;R;0.8784;H;0.985*5;L;0.975*6;L;0.9487;E;0.998**8;S;0.994**9;G;0.84910;D;0.998**11;G;1.000**12;G;0.84113;K;0.81214;R;0.93315;E;0.82916;R;0.84417;S;0.977*18;P;0.996**19;H;0.999**20;L;0.997**21;T;0.87222;A;0.999**23;K;0.999**24;S;0.983*25;N;0.999**26;R;0.997**27;R;0.998**28;E;0.987*29;L;0.997**30;R;0.84931;A;0.984*32;S;0.996**33;E;0.999**34;A;0.82835;A;0.81336;A;0.8153…
	c64128_g2		-970.24	0.00962503		Prob(w>1):1;T;0.980*2;R;0.8165;R;0.980*6;G;0.9017;R;0.7748;G;0.5359;L;0.91811;S;0.985*12;A;0.68713;G;0.93914;V;0.70315;R;0.86816;R;0.87917;R;0.952*19;D;0.75420;D;0.94922;R;0.967*25;I;0.89826;R;0.85827;F;0.954*28;M;0.982*29;E;0.63838;E;0.78741;A;0.52544;R;0.59945;E;0.65646;M;0.78548;R;0.77749;Q;0.92350;G;0.90451;R;0.961*52;G;0.74153;R;0.52659;N;0.84860;A;0.86562;I;0.89363;H;0.565
	c7117_g1		-563.467	3.57e-09		Prob(w>1):1;T;0.994**2;E;0.955*3;G;0.9224;T;0.998**5;F;0.989*6;T;0.993**7;Q;0.955*8;G;0.9459;Q;0.991**10;F;0.60711;P;0.61812;Y;0.63313;T;0.61314;M;0.60915;H;0.58116;D;0.57917;N;0.59618;K;0.58519;Q;0.60020;L;0.63221;D;0.58022;K;0.58423;E;0.59824;P;0.62425;T;0.65026;D;0.58027;F;0.62328;V;0.93729;W;0.64730;H;0.58231;S;0.61832;Y;0.63233;T;0.61034;I;0.62435;Q;0.62136;F;0.60737;N;0.59638;S;0.61639;Y;0.…
	c52714_g1		-2800	0.0345456		Prob(w>1):1;V;0.5084;L;0.89922;Q;0.66825;R;0.64926;A;0.90230;S;0.66331;E;0.63938;K;0.63142;H;0.62847;L;0.51658;G;0.63771;F;0.65482;V;0.64292;D;0.618118;A;0.911134;S;0.649142;V;0.649149;D;0.646169;S;0.637205;K;0.633225;S;0.661227;D;0.619228;K;0.617231;E;0.632235;G;0.646302;K;0.628309;K;0.656334;Q;0.651340;S;0.644381;P;0.665
	c55535_g1		-1987.36	0.0038491		Prob(w>1):1;V;0.5132;R;0.621205;S;0.677
	c12891_g1		-1108.05	0.0328808		Prob(w>1):1;V;0.6092;I;0.9103;S;0.8004;R;0.9135;T;0.8646;L;0.8017;A;0.52219;S;0.69932;P;0.83346;L;0.81447;W;0.73355;K;0.57059;S;0.79162;D;0.67069;S;0.61072;C;0.60479;C;0.82880;F;0.70581;S;0.620
	c66505_g1		-616.698	0.000370244		Prob(w>1):1;V;0.8252;M;0.8823;E;0.8114;R;0.8125;R;0.8176;E;0.8227;K;0.8208;R;0.8839;D;0.89310;K;0.92711;Q;0.89912;R;0.79713;N;0.80414;C;0.82315;N;0.80416;K;0.80517;E;0.80218;V;0.81219;T;0.80820;M;0.80221;N;0.80422;N;0.81023;Q;0.81624;K;0.80925;R;0.85926;I;0.94327;G;0.89928;G;0.86229;N;0.81230;K;0.87131;S;0.86432;S;0.971*33;V;0.974*34;S;0.995**35;F;0.985*36;G;0.80337;K;0.93038;H;0.999**39;V;0.989*…
	c10744_g1		-756.384	3.92e-11		Prob(w>1):1;V;0.9473;C;0.995**4;S;0.9386;K;0.999**11;A;0.52726;Q;0.998**27;M;0.990**28;L;0.996**31;Q;0.951*32;S;0.93534;S;0.998**35;T;0.978*36;E;0.987*37;E;0.994**38;V;0.54839;K;0.58240;G;0.58756;G;0.86858;K;0.962*59;T;0.998**60;L;0.998**61;K;0.998**62;V;0.961*63;S;0.996**64;N;0.946
	c17122_g1		-116.961	0.0331591		Prob(w>1):1;W;0.6792;E;0.986*3;C;1.000**4;E;0.999**5;K;0.999**6;S;0.998**7;A;0.999**8;G;0.6829;F;0.657
	c54667_g2		-1378.7	0.00181827		Prob(w>1):1;W;0.8002;M;0.5596;K;0.688123;I;0.843
	c101544_g1		-301.593	0.0109706		Prob(w>1):1;Y;0.58817;R;0.61345;V;0.893
	c35477_g1		-3352.77	5.57e-13		Prob(w>1):1;Y;0.9182;L;0.7883;V;0.8934;Y;0.8155;S;0.9116;Q;0.8057;V;0.8298;A;0.8159;S;0.80110;S;0.88711;T;0.58812;K;0.82813;L;0.69314;L;0.61915;V;0.59716;T;0.58917;C;0.62818;R;0.55519;D;0.53020;Q;0.61521;S;0.52922;G;0.59823;R;0.56624;R;0.57625;K;0.54326;Y;0.65127;L;0.62328;V;0.94229;K;0.56330;R;0.89431;L;0.65332;G;0.86233;M;0.53134;K;0.54335;N;0.69736;I;0.65237;K;0.69438;K;0.72939;K;0.68340;Q;0.7…
	c40938_g1		-192.063	0.0104204		Prob(w>1):1;Y;0.956*6;I;0.70129;T;0.687
	c59676_g3		-4736.5	0.0287669		Prob(w>1):10;A;0.676238;H;0.675301;N;0.544550;S;0.720677;T;0.693
	c44689_g1		-1848.83	4.78e-05		Prob(w>1):10;D;0.93313;R;0.87314;K;0.58217;R;0.976*91;S;0.507266;F;0.820
	c48114_g1		-942.217	0.00332726		Prob(w>1):10;L;0.92455;D;0.554
	c74718_g1		-478.301	1.82e-10		Prob(w>1):10;L;0.94215;T;0.61828;A;0.77449;L;0.993**50;P;0.986*51;A;1.000**52;R;1.000**53;G;0.999**54;A;0.999**55;S;0.960*57;P;0.997**58;T;0.999**59;P;1.000**60;S;0.999**61;S;0.961*62;A;0.998**
	c14691_g1		-687.941	0.00268457		Prob(w>1):10;M;0.63723;R;0.64627;G;0.88828;A;0.976*29;T;0.94939;T;0.54841;F;0.56452;S;0.885
	c36595_g1		-1378.11	1.64e-07		Prob(w>1):10;V;0.51412;N;0.81128;F;0.80533;C;0.86140;S;0.84065;E;0.61970;K;0.597124;Y;0.853125;C;0.989*127;P;0.533128;L;0.980*129;Q;0.984*130;K;0.867133;F;0.721135;L;0.887
	c49735_g1		-1997.45	0.00062569		Prob(w>1):105;Q;0.756170;E;0.922230;F;0.719
	c53843_g1		-2472.51	8.54e-06		Prob(w>1):11;I;0.512100;Q;0.506125;L;0.547167;Y;0.652394;A;0.560396;P;0.566397;Q;0.891399;Q;0.557402;R;0.828403;E;0.967*404;R;0.930407;P;0.516
	c60210_g1		-6947.05	0.00198144		Prob(w>1):115;Y;0.690679;S;0.6401100;S;0.7081101;R;0.693
	c45783_g1		-572.676	0.00622554		Prob(w>1):12;E;0.55721;L;0.66322;V;0.958*24;D;0.974*25;M;0.977*26;K;0.61327;I;0.973*29;N;0.87430;L;0.77431;L;0.88533;E;0.951*34;E;0.60835;L;0.83936;R;0.93638;F;0.74739;H;0.900
	c63620_g1		-1467.86	4.79e-10		Prob(w>1):12;H;0.64716;I;0.65328;Q;0.951*44;I;0.60367;S;0.726165;T;0.722172;I;0.603187;G;0.619197;S;0.584199;R;0.994**200;Q;0.785201;Y;0.959*202;F;0.990*203;L;0.966*204;K;0.955*205;V;0.983*206;P;0.965*209;E;0.511212;I;0.674213;F;0.996**215;F;0.992**216;H;0.602218;L;0.840
	c64807_g2		-964.978	0.00953816		Prob(w>1):12;V;0.82053;F;0.83071;V;0.69175;K;0.65288;T;0.70890;K;0.82391;A;0.951*
	c63782_g1		-914.665	7.87e-06		Prob(w>1):13;M;0.53848;F;0.57051;H;0.989*52;N;0.84053;D;0.90254;D;0.68257;T;0.92458;I;0.93759;F;0.90062;R;0.94763;I;0.62665;H;0.55866;K;0.990**67;V;0.53468;S;0.54069;L;0.965*70;P;0.91671;I;0.91974;F;0.956*78;G;0.81179;L;0.92380;A;0.94082;F;0.94385;L;0.78986;H;0.92288;L;0.92589;S;0.957*91;L;0.990*93;Q;0.679
	c61605_g1		-2995.39	8.74e-22		Prob(w>1):13;S;0.70524;I;0.62386;V;0.718107;I;0.708160;A;0.692178;D;0.624213;K;0.650218;V;0.722257;A;0.660262;Q;0.692282;Y;0.679415;V;0.661446;I;0.643471;Q;0.962*472;G;0.713473;E;0.786475;F;0.723477;R;0.976*478;C;0.691479;G;0.995**480;I;0.594482;K;0.962*483;L;0.884484;M;0.991**485;L;0.995**486;L;0.992**487;I;0.966*488;S;0.687490;L;0.994**491;V;0.931492;H;0.967*493;R;0.993**495;S;0.911496;V;0.986*
	c53015_g1		-4685.98	4.43e-05		Prob(w>1):13;Y;0.879121;R;0.533188;L;0.545265;K;0.817402;M;0.790436;G;0.663443;N;0.902447;L;0.670455;C;0.935458;V;0.971*469;C;0.917474;A;0.603476;L;0.504479;H;0.888483;S;0.895590;S;0.529695;E;0.853
	c59189_g1		-967.449	3.61e-09		Prob(w>1):136;T;0.903149;T;0.536160;R;0.519161;S;0.994**163;E;0.982*164;P;0.976*165;L;0.847166;R;0.912
	c100595_g1		-1274.32	2.91e-07		Prob(w>1):14;D;0.67621;R;0.91633;L;0.74441;S;0.78642;Q;0.91950;I;0.83060;T;0.72562;M;0.67284;S;0.951*86;Q;0.75287;H;0.90288;Q;0.81689;S;0.83290;H;0.93791;Q;0.959*92;K;0.90593;G;0.94896;R;0.92198;G;0.900100;R;0.709106;R;0.690107;K;0.836108;S;0.951*109;T;0.937110;S;0.952*112;Q;0.752113;C;0.989*114;T;0.868115;G;0.804116;G;0.975*117;L;0.970*
	c33935_g1		-1017.54	0.0284639		Prob(w>1):14;L;0.92215;A;0.546132;N;0.910140;Q;0.512145;T;0.560148;E;0.516
	c59381_g1		-2850.55	0.00404652		Prob(w>1):142;I;0.731
	c53827_g1		-1879.11	0.016581		Prob(w>1):146;D;0.544147;G;0.573149;G;0.696150;S;0.867
	c80619_g1		-238.56	0.0305566		Prob(w>1):15;E;0.83618;E;0.586
	c95588_g1		-579.715	0.0251468		Prob(w>1):15;K;0.74921;G;0.55441;K;0.62153;L;0.959*
	c87425_g2		-785.209	0.0449026		Prob(w>1):15;L;0.71767;K;0.583
	c2202_g1		-601.22	0.0126428		Prob(w>1):15;S;0.60718;C;0.61627;P;0.54946;R;0.505
	c54050_g1		-1816.52	0.0382564		Prob(w>1):15;V;0.50362;I;0.85179;A;0.80080;L;0.75487;I;0.809136;G;0.533162;E;0.525201;T;0.842212;Q;0.694213;N;0.787
	c40704_g1		-1753.82	0.00281349		Prob(w>1):152;I;0.619185;R;0.856189;G;0.726
	c41589_g1		-358.261	0.0119205		Prob(w>1):16;A;0.52223;E;0.51326;S;0.502
	c56054_g1		-3220.56	0.0138957		Prob(w>1):16;A;0.554439;E;0.536440;S;0.941
	c86822_g1		-343.764	0.000612687		Prob(w>1):16;D;0.64524;L;0.82825;L;0.67027;S;0.896
	c54823_g1		-2289.52	2.91e-12		Prob(w>1):16;E;0.74584;K;0.731122;S;0.686151;I;0.735180;R;0.755399;Q;0.768402;C;0.748403;S;0.991**404;F;0.775405;R;0.994**406;T;0.997**407;K;0.981*408;L;0.805410;Y;0.985*411;V;0.791412;M;0.735413;E;0.987*416;V;0.855417;L;0.865
	c29369_g1		-2262.42	0.0156044		Prob(w>1):16;I;0.60717;H;0.83937;R;0.60957;V;0.61695;I;0.898131;V;0.590135;C;0.615340;E;0.589
	c30145_g1		-570.514	1.44e-05		Prob(w>1):16;R;0.69621;S;0.67228;R;0.81631;D;0.52733;G;0.54250;G;0.73251;S;0.993**52;A;0.990**53;A;0.990**54;A;0.990**55;A;0.988*
	c49800_g1		-1680.41	0.014482		Prob(w>1):165;S;0.738
	c55818_g1		-2292.84	0.0385348		Prob(w>1):17;H;0.63234;I;0.63139;I;0.61654;L;0.67171;D;0.61575;Y;0.628100;M;0.622130;N;0.625134;P;0.944135;K;0.633151;Y;0.652262;A;0.636332;M;0.822339;S;0.634340;K;0.620347;V;0.611
	c73529_g1		-388.683	5.99e-05		Prob(w>1):17;T;0.968*19;S;0.90621;I;0.92622;T;0.966*23;S;0.972*24;V;0.82725;D;0.73026;Q;0.89627;A;0.864
	c55779_g1		-1919.39	0.00808697		Prob(w>1):176;L;0.593
	c57372_g1		-2220.81	7.21e-05		Prob(w>1):177;K;0.771178;K;0.965*
	c53901_g1		-1183.17	0.00479903		Prob(w>1):18;P;0.58519;C;0.58085;L;0.56895;A;0.507104;M;0.594
	c14993_g1		-619.684	4.11e-08		Prob(w>1):18;R;0.70221;R;0.91423;R;0.93824;R;0.76426;F;0.967*27;E;0.986*28;D;0.72829;G;0.82930;V;0.84431;P;0.839
	c38765_g1		-619.893	0.049641		Prob(w>1):19;A;0.70140;I;0.66054;R;0.678108;S;0.698114;E;0.692115;L;0.928
	c49997_g1		-2473.31	1.63e-08		Prob(w>1):19;R;0.94626;N;0.52831;A;0.53876;S;0.60978;I;0.544171;H;0.547236;G;0.535313;S;0.547314;S;0.621339;T;0.949370;A;0.630371;S;0.849372;F;0.849373;F;0.562374;S;0.942375;F;0.871376;N;0.939378;L;0.940379;N;0.928
	c54525_g1		-941.939	4.33e-07		Prob(w>1):19;Y;0.52336;V;0.72072;L;0.73973;R;0.78574;T;0.77675;L;0.75876;C;0.960*77;S;0.987*78;R;0.78679;L;0.72580;L;0.74092;I;0.950*
	c35874_g1		-1370.94	0.0142167		Prob(w>1):2;C;0.83110;P;0.71911;R;0.90315;T;0.55318;G;0.55726;I;0.66230;Q;0.52431;K;0.58734;V;0.76735;T;0.85237;T;0.71840;S;0.70943;P;0.68044;K;0.64447;S;0.72348;Q;0.70749;I;0.74052;V;0.91453;R;0.66054;K;0.52056;T;0.67160;H;0.62463;A;0.57064;F;0.976*
	c97713_g1		-451.867	0.00123471		Prob(w>1):2;C;0.979*3;C;0.9345;G;0.72628;I;0.74629;A;0.58530;Q;0.56431;R;0.764
	c38779_g1		-940.376	3.67e-18		Prob(w>1):2;D;0.6833;Q;0.5314;A;0.6486;I;0.6167;V;0.5018;M;0.957*13;I;0.59814;R;0.53616;E;0.57518;V;0.50119;H;0.55621;H;0.55622;V;0.61923;V;0.64724;L;0.59425;V;0.63226;T;0.66227;G;0.64128;S;0.59830;G;0.62431;Q;0.83932;V;0.64734;V;0.65037;G;0.62439;K;0.57541;S;0.58042;L;0.69043;L;0.68344;Q;0.62145;K;0.50446;L;0.68347;H;0.55648;R;0.61849;S;0.69251;S;0.59852;S;0.70053;S;0.990*54;S;0.84455;G;0.64356;…
	c93107_g1		-4669.98	3.53e-17		Prob(w>1):2;D;0.951*3;G;0.978*5;C;0.990*6;S;0.6007;A;0.9438;S;0.992**10;F;0.93712;R;0.992**14;L;0.952*23;L;0.57324;R;0.50136;A;0.508184;A;0.524296;W;0.555685;H;0.506775;A;0.946782;S;0.553
	c50989_g1		-370.485	0.000189299		Prob(w>1):2;D;0.990*4;A;0.9315;T;0.997**6;P;0.9197;K;0.951*8;R;0.995**9;E;0.996**10;I;0.92615;N;0.92227;G;0.929
	c29450_g1		-494.3	1.53e-05		Prob(w>1):2;E;0.8303;K;0.7644;A;0.995**5;E;0.93411;V;0.61419;K;0.94520;R;0.89421;N;0.953*22;A;0.970*23;V;0.992**24;S;0.998**26;Q;0.72727;K;0.74628;Y;0.987*29;L;0.999**30;R;0.997**32;I;0.93733;M;0.61135;Q;0.995**36;W;0.998**37;K;0.992**38;P;0.996**39;L;0.93940;A;0.993**
	c65677_g1		-4003.72	0.000296469		Prob(w>1):2;E;0.980*4;N;0.9045;G;0.8196;V;0.7717;D;0.8339;R;0.92210;D;0.83515;G;0.65816;S;0.522516;L;0.533638;A;0.545
	c50333_g1		-2480.41	0.000554199		Prob(w>1):2;G;0.8485;C;0.861108;K;0.794
	c56156_g1		-2130.82	7.5e-10		Prob(w>1):2;G;0.9213;L;0.959*7;A;0.8738;V;0.8799;G;0.969*10;H;0.83711;C;0.92012;S;0.86614;F;0.53616;Q;0.954*17;Q;0.973*18;K;0.958*27;V;0.94541;S;0.54667;A;0.61785;N;0.50698;Y;0.59399;G;0.522130;P;0.933132;D;0.874138;L;0.595140;S;0.640142;W;0.569163;C;0.573189;N;0.521220;K;0.591
	c43773_g1		-1255.99	0.0400749		Prob(w>1):2;H;0.682
	c37824_g1		-1215.04	3.53e-08		Prob(w>1):2;I;0.5154;L;0.8055;V;0.5896;P;0.986*7;E;0.961*15;R;0.64925;R;0.980*26;S;0.88627;P;0.58628;S;0.56629;T;0.52830;V;0.64670;V;0.610104;V;0.611112;T;0.670142;C;0.646
	c59861_g1		-1429.55	3.15e-07		Prob(w>1):2;K;0.8253;R;0.979*4;R;0.972*5;D;0.84215;D;0.65526;K;0.59327;S;0.63128;M;0.82329;L;0.60856;I;0.72159;C;0.91162;I;0.82065;D;0.61777;M;0.78583;N;0.985*84;Y;0.53985;L;0.969*86;P;0.91887;D;0.90388;N;0.77389;T;0.81590;T;0.984*92;F;0.89593;S;0.87294;P;0.985*95;F;0.93096;G;0.92997;S;0.89298;K;0.993**99;K;0.944100;L;0.984*101;E;0.764102;F;0.926103;R;0.833104;H;0.836105;A;0.838106;Q;0.901107;F;0…
	c56823_g1		-1075.88	0.00923655		Prob(w>1):2;K;0.9083;I;0.8365;A;0.955*6;K;0.6087;A;0.991**9;S;0.987*10;S;0.994**13;I;0.68014;I;0.986*15;H;0.989*17;I;0.53918;R;0.75519;P;0.74420;S;0.988*27;Y;0.69134;P;0.83537;Y;0.57039;Y;0.965*40;G;0.86541;L;0.978*42;A;0.964*45;R;0.68646;R;0.94048;S;0.72449;L;0.70550;W;0.996**51;N;0.950*52;H;0.72953;Q;0.974*54;F;0.89156;L;0.92857;S;0.83958;T;0.85059;K;0.83360;R;0.981*61;K;0.970*62;I;0.85163;V;0.…
	c62157_g1		-2559.29	0.0010746		Prob(w>1):2;L;0.540
	c25678_g1		-390.414	0.000104387		Prob(w>1):2;L;0.73110;Y;0.991**11;T;0.94312;Y;0.993**13;S;0.987*16;L;0.85425;F;0.805
	c53619_g1		-2010.62	0.00117459		Prob(w>1):2;L;0.8124;C;0.8906;P;0.871
	c27912_g1		-158.533	0.0179513		Prob(w>1):2;L;0.8959;H;0.997**10;G;0.989*12;E;0.70113;G;0.821
	c33991_g1		-1528.86	8.56e-05		Prob(w>1):2;P;0.8743;S;0.9234;R;0.676257;H;0.891
	c15554_g1		-1313.29	0.0107519		Prob(w>1):2;Q;0.6933;V;0.7344;L;0.5395;V;0.8346;L;0.9329;Q;0.92510;V;0.60311;G;0.94513;M;0.63115;I;0.63516;L;0.90717;E;0.86518;P;0.87919;K;0.71821;T;0.67723;N;0.82527;N;0.56329;K;0.79130;D;0.64731;R;0.91132;P;0.75233;A;0.956*35;S;0.84536;S;0.67540;S;0.977*42;P;0.67143;E;0.72445;H;0.78446;A;0.70047;A;0.979*48;A;0.56049;S;0.71050;V;0.90251;R;0.65052;V;0.61953;D;0.91254;A;0.953*55;L;0.91857;R;0.7325…
	c58911_g1		-1990.24	5.85e-09		Prob(w>1):2;R;0.5163;I;0.956*50;T;0.57083;L;0.544154;E;0.528179;E;0.529194;Q;0.551225;L;0.936273;I;0.521320;G;0.577321;K;0.965*323;N;0.988*324;V;0.606325;W;0.944326;T;0.589
	c51606_g1		-1289.7	0.00225024		Prob(w>1):2;R;0.8233;Y;0.7765;D;0.8376;S;0.80811;I;0.76213;L;0.53417;L;0.52519;M;0.70224;I;0.629162;A;0.918
	c43419_g1		-1904.44	6.54e-18		Prob(w>1):2;R;0.8883;S;0.996**4;R;0.998**5;W;0.982*6;A;0.992**7;L;0.980*9;R;0.976*10;N;0.980*11;C;0.967*12;C;0.978*14;R;0.998**15;R;0.982*16;R;0.978*17;S;0.997**18;T;0.990**24;L;0.982*25;V;0.80226;V;0.79692;M;0.677133;A;0.713161;I;0.694167;V;0.698198;M;0.734201;T;0.720208;T;0.794236;C;0.755
	c14150_g1		-441.303	0.0330467		Prob(w>1):2;S;0.50831;S;0.61938;R;0.75754;D;0.914
	c60522_g1		-402.589	0.0074955		Prob(w>1):2;S;0.7996;S;0.89810;R;0.692
	c49068_g1		-1326.13	7.5e-05		Prob(w>1):2;T;0.8233;L;0.8725;V;0.9496;A;0.9488;K;0.9409;G;0.982*10;F;0.994**11;W;0.986*12;H;0.984*13;S;0.988*15;M;0.981*16;R;0.991**17;R;0.996**18;K;0.972*19;G;0.52623;F;0.88424;C;0.999**25;A;0.90926;M;0.998**28;M;0.94340;C;0.981*41;F;0.94442;G;0.988*43;L;0.983*44;R;0.94245;A;0.88446;R;0.93147;T;0.82448;Y;0.93349;H;0.997**50;D;0.996**51;L;0.51352;W;0.94353;K;0.998**55;A;0.972*56;S;0.992**58;S;0.…
	c54894_g1		-574.701	1.45e-07		Prob(w>1):2;T;0.8793;Y;0.987*4;I;0.8726;V;0.9427;V;0.975*8;A;0.988*10;Q;0.985*102;E;0.856
	c39469_g1		-1904.83	1.31e-07		Prob(w>1):2;T;0.8923;V;0.7624;T;0.9295;A;0.9108;S;0.92210;S;0.90211;S;0.91221;S;0.79922;K;0.66275;L;0.560
	c83558_g1		-612.623	0.000108873		Prob(w>1):2;T;0.9423;S;0.955*4;I;0.9448;P;0.83413;C;0.78917;F;0.59118;V;0.68919;M;0.61422;D;0.59725;K;0.985*26;F;0.94727;T;0.93728;L;0.989*30;L;0.979*31;S;0.84632;T;0.93133;A;0.995**34;V;0.982*35;A;0.92136;D;0.85937;G;0.977*39;D;0.72140;H;0.999**41;M;0.66642;R;0.61444;E;0.924
	c37173_g1		-1600.33	5.47e-05		Prob(w>1):2;V;0.5003;D;0.5734;D;0.5765;H;0.9346;R;0.8689;L;0.67012;R;0.84813;S;0.91615;E;0.951*16;E;0.961*18;A;0.967*37;T;0.60956;V;0.73063;G;0.55182;L;0.69583;T;0.62185;E;0.81786;E;0.824117;P;0.507
	c39450_g1		-578.673	0.0458926		Prob(w>1):2;V;0.5283;R;0.7144;V;0.5925;Q;0.6506;V;0.6527;C;0.9088;S;0.958*9;R;0.75810;K;0.88511;C;0.93113;H;0.87915;N;0.89317;R;0.951*18;A;0.85919;S;0.62221;I;0.54522;G;0.88923;G;0.66624;C;0.977*27;L;0.963*28;G;0.82229;H;0.94730;C;0.90931;V;0.64832;Q;0.967*33;R;0.54334;C;0.984*35;L;0.961*36;H;0.967*37;E;0.58638;R;0.88839;E;0.93440;E;0.64841;S;0.94543;K;0.81144;R;0.80648;W;0.917
	c71516_g1		-263.282	6.93e-07		Prob(w>1):2;W;0.87810;V;0.82812;A;0.85913;N;0.987*14;C;0.989*15;K;0.79816;S;0.982*
	c60286_g1		-1414.79	0.00412705		Prob(w>1):2;Y;0.958*3;I;0.59615;P;0.62240;I;0.68346;R;0.84374;R;0.688141;T;0.829
	c31896_g1		-454.721	3.47e-05		Prob(w>1):2;Y;0.993**3;G;0.77221;F;0.85122;T;0.982*23;A;0.997**24;C;0.998**26;G;0.959*28;Q;0.92029;M;0.74931;G;0.892
	c14770_g1		-596.879	0.0203954		Prob(w>1):20;A;0.68186;E;0.56989;K;0.927
	c34529_g1		-533.958	0.000286106		Prob(w>1):20;D;0.89526;A;0.63827;G;0.58528;R;0.92329;I;0.88230;T;0.75832;S;0.87136;G;0.69537;L;0.72239;S;0.60840;S;0.59342;P;0.992**43;I;0.978*
	c50787_g1		-716.032	9.71e-06		Prob(w>1):20;K;0.63622;G;0.79525;K;0.54142;P;0.67880;C;0.57585;H;0.50196;T;0.71799;S;0.585100;S;0.970*101;A;0.971*102;A;0.989*
	c46859_g1		-2843.72	2.47e-09		Prob(w>1):206;R;0.901465;E;0.510467;S;0.502470;S;0.532473;S;0.977*475;Y;0.900477;I;0.790478;T;0.983*479;L;0.929
	c54979_g1		-8629.65	0.000511428		Prob(w>1):21;F;0.76285;V;0.617553;L;0.676670;I;0.831786;M;0.803988;N;0.6011118;Y;0.807
	c60874_g2		-2694.26	0.0205907		Prob(w>1):22;C;0.55289;V;0.585100;V;0.542116;I;0.509146;E;0.556150;R;0.612162;M;0.505269;L;0.591309;S;0.516356;T;0.553384;R;0.935398;I;0.504446;G;0.521451;S;0.592464;S;0.938465;S;0.945466;H;0.548
	c50421_g1		-2585.83	0.000211711		Prob(w>1):224;P;0.679
	c54727_g1		-2803.62	1.66e-08		Prob(w>1):233;T;0.705345;N;0.754431;M;0.837432;H;0.838434;P;0.953*437;S;0.924439;S;0.903440;Q;0.977*
	c28787_g1		-708.066	1.1e-08		Prob(w>1):25;D;0.58542;L;0.58967;S;0.71974;F;0.50575;E;0.56376;G;0.60792;Q;0.991**93;A;0.989*95;S;0.992**96;I;0.974*97;V;0.91198;A;0.64999;A;0.675101;R;0.985*102;P;0.917
	c93307_g1		-1169.51	6.81e-09		Prob(w>1):26;S;0.78451;L;0.828
	c63951_g1		-3838.39	3.81e-05		Prob(w>1):264;A;0.910294;N;0.895295;S;0.977*298;T;0.875299;Q;0.846300;N;0.952*
	c49219_g1		-1705.42	0.000186941		Prob(w>1):265;A;0.792
	c95246_g1		-857.495	0.00180109		Prob(w>1):29;T;0.61430;Y;0.50731;M;0.54162;E;0.647
	c66184_g1		-708.559	0.000271217		Prob(w>1):3;A;0.54610;E;0.60320;Y;0.54526;S;0.988*27;Y;0.69028;F;0.59629;I;0.967*31;N;0.82832;L;0.978*34;F;0.84935;L;0.63736;S;0.961*37;S;0.962*38;H;0.994**39;L;0.952*40;S;0.73741;S;0.982*42;S;0.972*46;S;0.77047;N;0.88048;P;0.68449;P;0.81950;P;0.970*52;F;0.950*53;A;0.990**
	c63701_g1		-2729.83	0.0117009		Prob(w>1):3;C;0.8185;G;0.805
	c79806_g1		-2708.74	4.04e-12		Prob(w>1):3;C;0.972*4;C;0.8815;C;0.952*7;R;0.79713;G;0.77116;S;0.955*17;A;0.94218;L;0.60419;V;0.90320;Q;0.953*21;A;0.975*22;I;0.91023;R;0.50184;C;0.68292;L;0.522100;S;0.536130;D;0.747189;A;0.541192;G;0.531195;G;0.674241;S;0.575255;L;0.542278;S;0.628324;D;0.526
	c94803_g1		-81.1795	0.0231443		Prob(w>1):3;D;0.998**4;S;1.000**5;Q;0.998**6;M;0.9018;G;0.996**
	c62229_g1		-4489.99	0.00213497		Prob(w>1):3;E;0.6404;P;0.7155;N;0.7187;N;0.611195;M;0.530
	c28730_g1		-417.699	0.00983451		Prob(w>1):3;G;0.85210;P;0.94015;K;0.998**19;G;0.84327;A;0.990**30;T;0.93834;L;0.94636;W;0.93237;G;0.934
	c41659_g1		-863.724	0.000691024		Prob(w>1):3;I;0.992**4;M;0.913
	c60721_g2		-1699.2	0.0133559		Prob(w>1):3;L;0.52112;V;0.51247;D;0.743221;S;0.823
	c54256_g1		-1277.09	0.0208195		Prob(w>1):3;L;0.5575;F;0.804102;T;0.798
	c55196_g1		-1870.79	9.73e-10		Prob(w>1):3;M;0.979*4;L;0.7225;T;0.976*9;E;0.79611;Q;0.91613;V;0.952*14;T;0.79815;L;0.78216;F;0.977*17;S;0.70818;Y;0.88319;K;0.94920;H;0.962*91;M;0.601101;D;0.617146;N;0.800150;I;0.642151;T;0.672152;E;0.556155;D;0.536173;G;0.699190;I;0.598231;S;0.635242;F;0.980*243;R;0.961*244;G;0.923
	c63206_g5		-1297.08	0.000260462		Prob(w>1):3;N;0.9285;L;0.8207;C;0.5778;Y;0.88711;S;0.54842;G;0.51046;N;0.50891;A;0.501151;R;0.521
	c100470_g1		-431.522	0.000456635		Prob(w>1):3;N;0.967*4;T;0.8775;A;0.9436;S;0.8247;M;0.6688;H;0.7609;C;0.990*10;Q;0.995**12;V;0.994**13;C;0.991**14;S;0.982*15;R;0.980*17;S;0.80419;T;0.986*20;N;0.979*21;H;0.92023;S;0.67024;K;0.982*26;Q;0.87027;M;0.988*28;P;0.929
	c30821_g1		-1753.03	0.000984137		Prob(w>1):3;Q;0.5398;K;0.956*
	c61925_g1		-1639.89	9.73e-05		Prob(w>1):3;R;0.5004;T;0.8365;W;0.6907;T;0.7279;R;0.868104;N;0.827194;I;0.810230;I;0.527
	c29469_g1		-292.177	0.000108979		Prob(w>1):3;R;0.5304;Y;0.5735;L;0.5556;S;0.5917;P;0.6089;G;0.52711;Q;0.974*12;V;0.54313;K;0.51715;M;0.999**16;R;0.996**17;R;0.976*18;L;0.57719;C;0.56420;V;0.61221;S;0.62622;R;0.972*23;E;0.970*24;E;0.67825;G;0.51227;E;0.999**28;V;0.994**29;N;0.999**
	c50301_g2		-469.459	0.00170102		Prob(w>1):3;S;0.6274;S;0.9377;S;0.8168;S;0.955*9;L;0.58311;H;0.66012;L;0.685
	c46636_g1		-1066.4	2.46e-05		Prob(w>1):3;S;0.6445;A;0.7777;P;0.8658;T;0.8879;S;0.958*10;T;0.78911;A;0.76212;R;0.57913;A;0.92819;S;0.56625;Y;0.92333;T;0.91463;T;0.70169;C;0.78771;W;0.59989;N;0.697100;E;0.707
	c37897_g1		-461.045	0.00775642		Prob(w>1):3;T;0.56127;R;0.73429;T;0.51531;E;0.91632;Q;0.76133;T;0.65534;S;0.78638;T;0.950*39;T;0.78041;S;0.952*42;G;0.967*
	c95400_g1		-933.936	0.0343615		Prob(w>1):3;T;0.64935;F;0.59640;I;0.54949;D;0.50859;M;0.55561;I;0.63576;R;0.62897;R;0.951*98;R;0.557103;A;0.752104;R;0.637
	c25491_g1		-886.048	0.000141794		Prob(w>1):3;T;0.7064;S;0.7825;S;0.82317;L;0.79318;P;0.995**19;A;0.957*20;T;0.982*21;E;0.976*23;S;0.91124;T;0.81325;R;0.69926;R;0.963*27;L;0.89929;F;0.79830;Q;0.992**31;Q;0.94432;N;0.83233;C;0.993**34;G;0.75335;S;0.91536;T;0.999**39;I;0.76956;N;0.91657;R;0.83258;A;0.74360;R;0.53862;K;0.971*63;K;0.604
	c61201_g1		-4236.34	0.0421547		Prob(w>1):30;R;0.630426;R;0.723447;T;0.537492;K;0.618520;I;0.595549;V;0.701
	c60887_g1		-1781.81	2.82e-05		Prob(w>1):311;S;0.981*313;R;0.849314;R;0.968*
	c31252_g1		-976.842	0.0273229		Prob(w>1):33;T;0.83851;W;0.649
	c58197_g1		-1845.45	6.18e-08		Prob(w>1):334;S;0.941335;T;0.824336;S;0.879
	c41411_g1		-869.867	0.025987		Prob(w>1):34;F;0.580
	c45746_g1		-415.127	0.0216479		Prob(w>1):35;S;0.816
	c52147_g1		-1537.89	3.04e-06		Prob(w>1):36;A;0.91537;R;0.89638;T;0.993**39;A;0.992**40;R;0.94541;S;0.973*42;S;0.990**43;S;0.961*47;S;0.77849;A;0.84651;S;0.996**52;T;0.983*53;L;0.978*54;Y;0.978*55;A;0.982*56;P;0.987*57;P;0.964*59;S;0.81160;S;0.88061;P;0.989*62;T;0.978*63;P;0.88564;P;0.982*65;T;0.86166;S;0.997**67;S;0.91668;A;0.987*70;P;0.87871;P;0.89273;R;0.77074;D;0.90375;T;0.970*77;L;0.993**78;P;0.996**79;P;0.83380;Y;0.77581…
	c61696_g1		-1014.88	0.00356329		Prob(w>1):39;R;0.51577;L;0.575107;I;0.598179;I;0.811181;N;0.851183;F;0.807
	c44324_g1		-1431.6	8.98e-06		Prob(w>1):4;A;0.505182;L;0.511228;I;0.865229;H;0.867233;Y;0.567234;T;0.824236;Y;0.953*
	c39273_g1		-1174.04	2.41e-06		Prob(w>1):4;A;0.5705;P;0.6326;C;0.82012;S;0.92413;R;0.951*14;S;0.93516;T;0.88117;N;0.85619;H;0.947141;H;0.657
	c53595_g1		-1510.87	0.000633751		Prob(w>1):4;A;0.8695;K;0.968*
	c57628_g1		-1958.57	3.7e-07		Prob(w>1):4;E;0.6147;E;0.55210;A;0.69513;W;0.90614;W;0.997**15;R;0.95016;N;0.984*17;L;0.998**18;P;0.980*19;S;0.76622;P;0.89225;R;0.83226;R;0.987*27;R;0.85528;N;0.73229;A;0.70930;P;0.70431;M;0.93632;N;0.953*33;H;0.990**34;H;0.951*35;S;0.980*36;L;0.83537;R;0.90539;L;0.85040;S;0.66541;A;0.61542;D;0.52943;R;0.52444;S;0.64149;Q;0.58350;G;0.54054;S;0.85955;V;0.956*56;L;0.82061;V;0.86862;L;0.84463;Q;0.8…
	c41074_g1		-797.01	6.83e-05		Prob(w>1):4;G;0.68912;G;0.61915;H;0.951*21;P;0.58827;E;0.54128;E;0.85830;K;0.86231;R;0.67032;A;0.999**33;A;0.986*34;A;0.93035;M;0.989*36;M;0.990**37;A;0.93238;H;0.998**39;L;0.91940;D;0.976*41;L;0.971*42;S;0.74343;G;0.93844;G;0.74246;I;0.94447;V;0.973*48;L;0.92149;A;0.94854;V;0.93556;E;0.75557;N;0.66258;Q;0.93362;E;0.62363;R;0.93464;P;0.72365;A;0.642
	c47898_g1		-2724.86	0.0100424		Prob(w>1):4;I;0.83540;S;0.845
	c39391_g1		-1617.88	3.7e-05		Prob(w>1):4;P;0.8885;S;0.7627;D;0.90810;P;0.886249;L;0.864
	c63000_g1		-3669.86	7.74e-11		Prob(w>1):409;M;0.970*410;Q;0.737412;T;0.870413;C;0.706415;N;0.702416;V;0.971*417;A;0.587418;L;0.947419;A;0.568420;Q;0.807422;C;0.933426;S;0.831
	c63333_g1		-3276.32	1.72e-08		Prob(w>1):41;L;0.880200;G;0.981*202;Q;0.850443;I;0.732523;V;0.883562;C;0.883572;K;0.974*
	c32548_g1		-2434.7	0.0384178		Prob(w>1):42;F;0.752163;A;0.753218;T;0.788
	c39996_g1		-677.685	0.0424058		Prob(w>1):42;N;0.51545;R;0.61249;K;0.68064;K;0.890
	c59559_g1		-585.744	0.0251514		Prob(w>1):42;S;0.83049;K;0.94652;Y;0.837
	c48875_g1		-1151.09	0.00441346		Prob(w>1):44;S;0.62182;N;0.959*
	c47937_g2		-517.503	0.00277536		Prob(w>1):46;C;0.707
	c54299_g1		-3229.03	0.00782129		Prob(w>1):5;D;0.831
	c809_g1		-1323.05	0.00095363		Prob(w>1):5;F;0.50920;C;0.61624;I;0.68627;A;0.73835;L;0.70938;W;0.86539;K;0.94844;S;0.94546;S;0.59348;T;0.55449;S;0.82350;S;0.79251;K;0.84552;S;0.56354;S;0.61456;E;0.86957;T;0.68858;A;0.83060;K;0.50261;S;0.62362;W;0.56773;S;0.80575;A;0.82776;Q;0.51077;T;0.57180;G;0.70882;F;0.90783;S;0.955*87;P;0.51588;C;0.58689;Y;0.58890;S;0.961*91;G;0.75093;L;0.60096;S;0.67799;N;0.527100;C;0.655102;S;0.949
	c17047_g1		-590.837	0.013246		Prob(w>1):5;F;0.7586;S;0.7047;D;0.985*10;Q;0.60611;L;0.90016;R;0.51922;A;0.72129;V;0.929
	c57225_g3		-402.555	0.0218209		Prob(w>1):5;G;0.60868;T;0.90571;K;0.889
	c53169_g1		-1042.39	1.55e-06		Prob(w>1):5;G;0.983*8;S;0.55812;P;0.50022;Y;0.52531;L;0.86756;L;0.93759;T;0.60879;S;0.57493;Q;0.57999;A;0.984*100;P;0.988*
	c22118_g1		-963.959	0.00452113		Prob(w>1):5;I;0.71111;Q;0.66415;R;0.74516;N;0.71717;G;0.53737;Q;0.50041;P;0.59742;C;0.66750;S;0.72052;N;0.62053;S;0.73056;C;0.84557;H;0.77558;R;0.63659;R;0.83160;T;0.68963;T;0.84165;Y;0.967*67;C;0.89168;K;0.57869;P;0.65870;D;0.729
	c64870_g2		-1644.76	1.22e-12		Prob(w>1):5;L;0.5667;A;0.9358;V;0.968*9;T;0.57811;T;0.66212;D;0.93313;L;0.57015;E;0.984*16;I;0.967*17;A;0.959*18;P;0.992**19;G;0.971*32;S;0.68138;A;0.56871;K;0.64285;S;0.581104;A;0.568162;Q;0.661190;Q;0.648211;N;0.525
	c46675_g1		-795.007	4.99e-06		Prob(w>1):5;N;0.57217;H;0.94626;I;0.958*55;R;0.67667;D;0.72272;V;0.968*80;G;0.77985;S;0.972*
	c13957_g1		-233.3	0.00910791		Prob(w>1):5;R;0.5538;I;0.54110;Q;0.74511;E;0.70913;R;0.57514;D;0.77616;S;0.59718;T;0.539
	c60538_g1		-1069.44	6.82e-09		Prob(w>1):5;T;0.8816;P;0.990*7;K;0.969*8;H;0.7749;H;0.87511;I;0.93212;F;0.989*14;T;0.90115;T;0.73816;T;0.94118;S;0.999**20;P;0.992**21;T;0.998**22;T;0.89223;H;0.92224;Q;0.996**25;T;0.991**26;W;0.988*27;L;0.77628;M;0.982*30;S;0.992**31;L;0.998**32;T;0.94133;T;0.971*34;G;0.998**35;L;0.980*36;N;0.998**37;L;0.998**38;S;0.978*39;F;0.996**40;Q;0.998**41;F;0.996**42;R;0.999**44;T;0.971*45;T;0.998**47;S;…
	c42352_g1		-391.683	0.0383296		Prob(w>1):5;V;0.7887;S;0.6698;S;0.952*12;L;0.65513;S;0.92515;Q;0.77721;E;0.70923;D;0.63724;L;0.962*25;A;0.73426;H;0.90029;S;0.73730;A;0.939
	c57957_g1		-2171.4	0.00757927		Prob(w>1):5;Y;0.52816;F;0.51217;R;0.64920;G;0.66821;C;0.552243;V;0.852
	c64094_g4		-4849.15	0.0019565		Prob(w>1):516;C;0.944
	c60776_g1		-5837.46	0.00249045		Prob(w>1):573;H;0.708911;A;0.723916;L;0.627919;I;0.603924;N;0.692927;V;0.930928;Y;0.690
	c60767_g1		-3535.47	0.0205964		Prob(w>1):589;T;0.814590;C;0.841592;L;0.857
	c37965_g1		-689.72	0.00344129		Prob(w>1):6;C;0.7917;V;0.74811;I;0.973*12;Y;0.977*13;N;0.81514;I;0.88615;A;0.992**17;C;0.988*19;T;0.94120;G;0.91821;C;0.960*22;I;0.986*23;S;0.968*24;S;0.997**25;R;0.993**26;S;0.997**27;R;0.999**28;G;0.987*29;M;0.972*30;M;0.969*31;I;0.90832;P;0.81133;R;0.999**34;Q;0.994**35;G;0.997**36;R;0.994**37;T;0.995**43;A;0.87949;K;0.645
	c64207_g1		-6019.68	6.25e-06		Prob(w>1):6;L;0.52857;S;0.503704;A;0.5171067;L;0.6011070;F;0.959*1071;H;0.7671079;T;0.9101080;L;0.5361081;P;0.615
	c26991_g1		-592.746	2.36e-06		Prob(w>1):6;N;0.7109;F;0.986*10;Q;0.988*11;P;0.953*12;A;0.56913;K;0.77114;L;0.969*17;S;0.978*20;P;0.61242;K;0.82650;Q;0.65251;Q;0.784
	c60081_g1		-1761.78	0.00893958		Prob(w>1):63;I;0.91379;F;0.528
	c50347_g1		-751.606	1.25e-06		Prob(w>1):64;V;0.67569;D;0.55382;S;0.56585;A;0.72286;R;0.993**87;A;0.963*88;T;0.970*89;P;0.73894;V;0.552102;D;0.662
	c59689_g1		-6813.27	0.0347093		Prob(w>1):645;Y;0.502
	c40255_g1		-754.63	0.0217955		Prob(w>1):66;G;0.86484;K;0.634
	c58108_g1		-2562.59	0.0374603		Prob(w>1):68;Y;0.813131;V;0.538
	c53083_g1		-1044.39	0.00807281		Prob(w>1):69;H;0.75370;P;0.782
	c22382_g1		-1080.93	0.0187115		Prob(w>1):7;A;0.94633;F;0.954*122;T;0.699132;Q;0.728139;E;0.695144;S;0.742147;I;0.668
	c7700_g1		-1079.47	3.73e-07		Prob(w>1):7;E;0.6208;V;0.66911;P;0.84413;Q;0.87319;L;0.90222;A;0.58736;S;0.84637;P;0.58838;Q;0.92741;D;0.84150;P;0.65055;P;0.90058;T;0.64764;V;0.70665;Q;0.985*67;A;0.94268;I;0.959*69;C;0.987*70;C;0.989*71;S;0.81773;H;0.81874;K;0.93675;S;0.83277;H;0.76378;F;0.88179;L;0.60380;G;0.932
	c53926_g1		-738.478	7.73e-06		Prob(w>1):7;G;0.7368;D;0.985*9;S;0.55510;D;0.978*11;E;0.65512;E;0.88814;E;0.62615;G;0.70616;E;0.62217;G;0.65518;S;0.69020;A;0.991**21;G;0.73523;T;0.55824;S;0.957*25;S;0.964*26;L;0.83027;R;0.86728;F;0.93329;R;0.61631;S;0.79332;V;0.997**33;A;0.63335;P;0.65841;S;0.55245;T;0.979*47;A;0.601
	c95464_g1		-1242.63	5.95e-11		Prob(w>1):7;I;0.69710;Y;0.69916;E;0.74124;K;0.74530;H;0.92731;I;0.980*33;M;0.995**34;K;0.94336;K;0.60437;T;0.989*39;L;0.996**42;E;0.996**43;R;0.999**44;Q;0.963*45;K;0.72746;N;0.994**47;K;0.996**48;N;0.82749;T;0.89350;D;0.79252;S;0.999**53;S;0.966*54;T;0.971*57;H;0.976*58;Q;0.93359;K;0.91060;K;1.000**61;R;0.999**62;K;0.79463;Y;0.965*64;K;0.997**65;I;0.994**66;I;0.93267;I;0.985*68;K;0.81969;S;0.998…
	c58627_g1		-3328.85	0.0491937		Prob(w>1):7;P;0.766145;N;0.756
	c39616_g1		-1134.53	0.00613662		Prob(w>1):7;P;0.8388;T;0.670172;I;0.609173;I;0.580175;W;0.708
	c40657_g1		-411.677	2.96e-06		Prob(w>1):7;V;0.6809;V;0.66010;F;0.52011;L;0.67412;V;0.977*13;C;0.967*14;P;0.63215;P;0.974*17;P;0.73919;W;0.89920;T;0.68021;C;0.74422;Y;0.976*23;F;0.90426;N;0.72631;V;0.575
	c40936_g1		-1657	0.0154041		Prob(w>1):71;A;0.71596;H;0.740106;C;0.621
	c53246_g1		-5630.53	0.0355484		Prob(w>1):715;Y;0.720764;Y;0.720
	c59167_g1		-1957.84	1.85e-11		Prob(w>1):75;P;0.69880;R;0.70290;K;0.689165;I;0.668185;I;0.713186;A;0.720207;V;0.743216;G;0.690263;V;0.993**265;P;0.790266;N;0.977*267;L;0.908268;L;0.992**269;S;0.932270;I;0.952*271;G;0.825272;F;0.753273;S;0.944275;V;0.964*276;V;0.926277;A;0.973*
	c66521_g1		-1022.16	3.52e-05		Prob(w>1):79;E;0.865
	c62329_g2		-436.508	0.00628635		Prob(w>1):8;D;0.64315;G;0.90222;V;0.64125;T;0.69829;M;0.88039;P;0.659
	c47438_g1		-598.714	0.0303193		Prob(w>1):8;G;0.93746;H;0.583
	c97098_g1		-461.666	0.0035229		Prob(w>1):8;L;0.55648;A;0.815
	c39839_g1		-1167.12	0.00153403		Prob(w>1):8;S;0.79573;L;0.920110;C;0.549
	c86431_g1		-969.767	0.000602814		Prob(w>1):8;T;0.73313;T;0.71916;C;0.55024;E;0.63129;N;0.58654;K;0.50457;F;0.52574;K;0.59575;T;0.83676;R;0.994**77;D;0.963*81;L;0.72283;Q;0.963*85;G;0.68887;I;0.84289;D;0.74690;R;0.87191;D;0.57492;F;0.57994;I;0.54695;S;0.90796;N;0.94997;R;0.876
	c39529_g1		-385.322	0.00223393		Prob(w>1):8;T;0.8609;I;0.64714;K;0.57016;E;0.89717;S;0.996**19;R;0.999**20;L;0.94921;Y;0.986*22;L;0.956*23;N;0.94324;E;0.75826;R;0.84128;R;0.925
	c28128_g1		-1168.21	0.011082		Prob(w>1):80;Q;0.64397;Q;0.957*
	c49553_g1		-3580.84	0.0301272		Prob(w>1):81;I;0.785190;L;0.825404;S;0.819
	c60261_g2		-1687.33	0.000590358		Prob(w>1):83;R;0.944159;K;0.772242;S;0.982*257;R;0.518
	c100965_g1		-461.699	0.000309113		Prob(w>1):9;I;0.74528;E;0.989*30;R;0.997**31;Q;0.983*32;D;0.985*33;S;0.93334;L;0.81535;S;0.993**36;G;0.91237;T;0.86738;Y;0.72039;A;0.977*40;K;0.995**41;G;0.951*42;D;0.910
	c93572_g1		-141.574	0.00114658		Prob(w>1):9;R;0.69010;G;0.611
	c48507_g1		-885.33	0.00565356		Prob(w>1):92;T;0.83793;P;0.510
	c48051_g1		-1757.72	0.0303338		Prob(w>1):99;K;0.855256;C;0.852

## Sheet: Sheet2
Sheet 2 Detection of selection for pollen coat formation genes in Hornstedtia hainanensis (Hhn) Branch using Branch-site Model of PAML
Branch	Gene	Homologous genes in Arabidopsis	-ln L	P-value (fdr)	Annotation	Positively selected sites
Hhn	c60310_g1	AT1G04880	-796.395	0.00299737	Encodes a ARID-HMG DNA-binding protein that functions in pollen tube growth through the regulation of gene expression by interacting with the transcription factors AGL66 and AGL104.	Prob(w>1):1;S;0.7672;L;0.9323;E;0.977*31;I;0.82235;A;0.86845;A;0.733
	c57967_g2	AT1G04990	-2078.52	1.09e-10	Zinc finger C-x8-C-x5-C-x3-H type family protein;(source:Araport11)	Prob(w>1):2;W;0.58739;Y;0.57279;W;0.721148;G;0.577
	c94654_g1	AT1G06550	-2476.16	0.000607858	ATP-dependent caseinolytic (Clp) protease/crotonase family protein;(source:Araport11)	Prob(w>1):1;Y;0.843411;N;0.790412;S;0.764415;T;0.585417;N;0.683
	c14313_g1	AT1G06660	-2881.3	1.52e-09	Encodes JASON. jason mutant produces diploid male gametes leading to triploid progeny. Diploid gametes in the jason mutant are generated by a defect in male meiosis II.	Prob(w>1):438;D;0.971*439;Q;0.983*443;H;0.836446;P;0.947449;E;0.859450;R;0.974*454;S;0.890
	c59276_g2	AT1G08610	-3256.96	0.0378314	Pentatricopeptide repeat (PPR) superfamily protein;(source:Araport11)	Prob(w>1):107;L;0.816454;K;0.797519;W;0.741543;K;0.827
	c58591_g1	AT1G08720	-5909.96	2.42e-06	enhanced disease resistance 1 (EDR1) confers resistance to powdery mildew disease caused by the fungus Erysiphe cichoracearum The mRNA is cell-to-cell mobile.	Prob(w>1):457;K;0.836613;M;0.738841;I;0.722843;P;0.881845;S;0.962*846;R;0.924
	c63045_g1	AT1G08880	-718.584	5.78e-07	Encodes HTA5, a histone H2A protein. H2AX is a meiosis-specific isoform of histone H2A. Upon DSB formation, rapid accumulation of phosphorylated H2AX (&#947;-H2AX) occurs around the break site. _x0001_H2AX foci accumulate in early G2. Immunolocalization studies in spread preparations of wild-type meiocytes at G2/early leptotene revealed the accumulation of numerous rather diffuse &#947;-H2AX foci…	Prob(w>1):104;T;0.584135;A;0.828136;S;0.993**137;Q;0.961*138;E;0.996**
	c80217_g1	AT1G10240	-3592.77	0.0485273	FAR1-related sequence 11;(source:Araport11)	Prob(w>1):347;T;0.807636;V;0.678673;D;0.827
	c67343_g1	AT1G12520	-1664.19	0.0196094	Copper-zinc superoxide dismutase copper chaperone (delivers copper to the Cu-Zn superoxide dismutase). Localized to the chloroplast. Expressed in roots and shoots. Up-regulated in response to copper and senescence. The AtACC activates all three CuZnSOD activities located in three different subcellular compartments. Contains three domains, central, ATX-1 like and C-terminal. ATX-1 like domain esse…	Prob(w>1):29;C;0.90346;S;0.861
	c65072_g2	AT1G13960	-2611.88	0.0176901	Encodes WRKY DNA-binding protein 4 (WRKY4).	Prob(w>1):7;S;0.635475;K;0.716476;P;0.778
	c107825_g1	AT1G15530	-3536.23	1.42e-05	Concanavalin A-like lectin protein kinase family protein;(source:Araport11)	Prob(w>1):6;I;0.8919;F;0.862198;P;0.912330;R;0.769593;R;0.800
	c50809_g2	AT1G17230	-996.879	0.00325991	Leucine-rich receptor-like protein kinase family protein;(source:Araport11)	Prob(w>1):105;G;0.867
	c59510_g2	AT1G18800	-1372.91	0.00698323	Double nrp1-1 nrp2-1 mutants show arrest of cell cycle progression at G2/M and disordered cellular organization occurred in root tips. Localize in the nucleus and can form homomeric and heteromeric protein complexes with NRP1. Bind histones Histone2A and Histone2B and associate with chromatin in vivo. Plant mutated in both NRP1 and NRP2 genes show hypersensitivity to genotoxic stresses including …	Prob(w>1):6;I;0.510256;E;0.516257;E;0.962*
	c47685_g1	AT1G19700	-1723.89	8.73e-05	Encodes a member of the BEL family of homeodomain proteins. Its interaction with PLP (PAS/LOV PROTEIN) is diminished by blue light.	Prob(w>1):98;Y;0.959*102;K;0.697103;G;0.940104;E;0.717175;D;0.667
	c18010_g1	AT1G21690	-2383.02	4.66e-21	ATPase family associated with various cellular activities (AAA);(source:Araport11)	Prob(w>1):56;S;0.77783;A;0.934106;I;0.931133;R;0.991**134;S;0.999**135;R;1.000**136;I;0.948137;I;0.999**138;E;0.947139;P;0.999**140;L;0.949141;A;0.972*142;S;0.971*143;R;0.989*144;C;0.935145;A;0.999**146;K;0.998**147;F;0.966*148;R;1.000**149;F;0.965*150;K;0.998**151;P;0.933152;L;0.997**153;T;0.966*154;E;0.999**155;D;1.000**156;I;0.916157;M;0.948158;S;0.997**159;S;0.898160;R;0.936161;I;0.996**162;L…
	c65127_g3	AT1G21910	-1395.93	7.72e-05	encodes a member of the DREB subfamily A-5 of ERF/AP2 transcription factor family. The protein contains one AP2 domain. There are 15 members in this subfamily including RAP2.1, RAP2.9 and RAP2.10.	Prob(w>1):2;H;0.971*4;I;0.90882;P;0.515121;S;0.831
	c14447_g1	AT1G27950	-1261.68	1.52e-05	Encodes LTPG1, a lipid transfer protein with a predicted GPI (glycosylphosphatidylinositol)-anchor domain. Localized in the plasma membrane. Disruption of the LTPG1 gene causes alterations of cuticular lipid composition, but no significant changes on total wax and cutin monomer loads are seen. The mRNA is cell-to-cell mobile.	Prob(w>1):53;Q;0.80081;Q;0.86691;H;0.83394;G;0.844141;S;0.940142;S;0.743144;D;0.928145;S;0.663
	c27036_g1	AT1G28120	-2013.98	0.000619737	Deubiquitinase with preference towards M1 and K48 linkages.	Prob(w>1):1;A;0.5882;L;0.8843;Y;0.54739;H;0.894190;Q;0.817336;S;0.511
	c48027_g2	AT1G28280	-1541.52	0.0237531	VQ motif-containing protein;(source:Araport11)	Prob(w>1):3;D;0.7385;D;0.977*6;A;0.83613;V;0.91814;Q;0.64718;S;0.71626;N;0.73832;T;0.961*33;A;0.73635;I;0.958*36;T;0.93237;P;0.975*41;S;0.63047;S;0.53448;V;0.74450;P;0.71871;S;0.71584;A;0.972*86;P;0.53590;S;0.67692;I;0.50293;P;0.65895;A;0.633113;A;0.756129;G;0.751133;P;0.753149;I;0.501156;N;0.525179;P;0.698184;M;0.959*186;P;0.535187;P;0.693188;T;0.623191;I;0.502196;R;0.730232;P;0.570
	c107798_g1	AT1G30135	-1158.08	0.00643234	jasmonate-zim-domain protein 8;(source:Araport11)	Prob(w>1):1;S;0.5754;R;0.72441;Q;0.62253;I;0.803112;H;0.616114;S;0.542
	c80240_g1	AT1G30810	-8554.22	2.97e-53	JMJ18 encodes a novel JmjC domain- containing histone H3K4 demethylase. PHD finger-containing protein.	Prob(w>1):10;K;0.969*11;E;0.962*45;D;0.821143;K;0.748266;L;0.519312;G;0.785376;P;0.839418;V;0.520451;K;0.786462;N;0.964*463;A;0.883464;K;0.956*490;S;0.610491;I;0.655501;D;0.821538;S;0.781541;P;0.847562;L;0.517588;K;0.733651;G;0.517658;F;0.550673;L;0.722674;E;0.575689;K;0.741730;H;0.665736;D;0.686782;R;0.754793;S;0.823794;E;0.581816;V;0.749828;S;0.973*830;R;0.957*831;D;0.503832;S;0.800833;S;0.9108…
	c18015_g1	AT1G31190	-2043.54	0.0348074	Encodes a myo-inositol monophosphatase IMPL1 (myo-Inositol monophosphatase like 1).	Prob(w>1):53;S;0.688
	c65850_g2	AT1G31230	-1851.57	5.21e-16	Encodes a bifunctional aspartate kinase/homoserine dehydrogenase. These two activities catalyze the first and the third steps toward the synthesis of the essential amino acids threonine, isoleucine and methionine.	Prob(w>1):2;A;0.982*3;F;0.6934;S;0.968*5;A;0.7366;V;0.986*8;S;0.7659;S;0.81212;I;0.92614;V;0.995**17;L;0.77119;G;0.91520;S;0.77721;S;0.75423;S;0.93724;D;0.60025;L;0.973*29;L;0.78730;T;0.980*31;T;0.962*33;I;0.93834;I;0.979*35;N;0.968*36;V;0.51137;A;0.995**39;L;0.92441;K;0.94142;S;0.91680;C;0.75281;T;0.707136;M;0.726141;D;0.509280;K;0.567300;L;0.701307;Q;0.727
	c45094_g1	AT1G31470	-1555.66	0.00480021	Major facilitator superfamily protein;(source:Araport11)	Prob(w>1):1;K;0.7532;G;0.972*3;S;0.977*4;S;0.8298;P;0.89717;N;0.66941;N;0.71755;A;0.67979;T;0.50385;I;0.84186;V;0.85692;F;0.71397;E;0.530115;T;0.884116;Q;0.514123;T;0.982*124;A;0.658128;A;0.627129;A;0.594130;A;0.593136;Q;0.666139;R;0.988*
	c67007_g1	AT1G32220	-1844.57	0.00454873	NAD(P)-binding Rossmann-fold superfamily protein;(source:Araport11)	Prob(w>1):1;K;0.8136;L;0.86020;Q;0.694223;L;0.607
	c59939_g1	AT1G32230	-2864.83	0.0192164	Encodes a protein belonging to the (ADP-ribosyl)transferase domain-containing subfamily of WWE protein-protein interaction domain protein family. Superoxide radicals are necessary and sufficient to propagate cell death or lesion formation in rcd1 mutants. Without stress treatment, RCD1 is localized in the nucleus. Under high salt or oxidative stress, RCD1 is found not only in the nucleus but also…	Prob(w>1):233;S;0.627357;S;0.723358;R;0.682407;L;0.515
	c58109_g1	AT1G32415	-4490.15	2.33e-13	Encodes a PPR protein involved in mitochondrial functioning. Mutants suppress cell wall defects caused by C17 chemical inhibitor. Mutants are defective in cytochrome c maturation and activation of mitochondrial retrograde signalling.	Prob(w>1):3;F;0.9275;Q;0.5817;R;0.5058;R;0.81510;D;0.973*11;L;0.72513;A;0.61814;A;0.972*15;R;0.87116;C;0.968*17;I;0.93818;L;0.92020;S;0.78621;S;0.992**22;A;0.974*24;D;0.54445;P;0.614169;P;0.534171;A;0.528199;E;0.510249;D;0.516266;A;0.615350;E;0.594476;A;0.515520;F;0.540594;A;0.523595;A;0.523613;V;0.690690;I;0.775
	c73570_g1	AT1G32640	-321.057	0.0298254	Encodes a MYC-related transcriptional activator with a typical DNA binding domain of a basic helix-loop-helix leucine zipper motif. Binds to an extended G-Box promoter motif and interacts with Jasmonate ZIM-domain proteins. MYC2 interacts with EIN3 and EIL1 to repress hook curvature and resistance to Botrytis cinera.Its transcription is induced by dehydration stress, ABA treatment and blue light …	Prob(w>1):28;A;0.88137;P;0.62740;V;0.824
	c52481_g1	AT1G44000	-698.517	4.21e-05	STAY-GREEN-like protein;(source:Araport11)	Prob(w>1):4;K;0.972*8;N;0.984*
	c65716_g2	AT1G49620	-1302.64	0.0025902	Kip-related protein (KRP) gene, encodes CDK (cyclin-dependent kinase) inhibitor (CKI), negative regulator of cell division. A member of seven KRP genes found in Arabidopsis thaliana. Differential expression patterns for distinct KRPs were revealed by in situ hybridization. Binds to D type cyclins and may inhibit cell cycle.	Prob(w>1):66;G;0.54968;R;0.928120;A;0.509124;F;0.845
	c65526_g1	AT1G53750	-2179.56	3.12e-11	26S proteasome AAA-ATPase subunit RPT1a (RPT1a) mRNA,	Prob(w>1):1;E;0.992**3;K;0.998**4;E;0.999**5;L;0.5266;A;0.7107;K;0.7678;C;0.997**
	c55887_g1	AT1G55590	-3592.59	1.11e-17	RNI-like superfamily protein;(source:Araport11)	Prob(w>1):1;D;0.8092;I;0.6523;M;0.5305;R;0.9396;L;0.8467;D;0.959*8;L;0.6259;K;0.985*10;S;0.967*11;L;0.964*12;R;0.960*15;V;0.88516;S;0.68517;L;0.993**18;R;0.954*19;I;0.990*20;S;0.992**21;L;0.78222;L;0.92524;T;0.92325;L;0.86726;D;0.93727;L;0.65128;S;0.91140;I;0.57953;N;0.57277;R;0.580101;V;0.602118;V;0.518126;L;0.605131;F;0.680145;L;0.621162;Q;0.552172;F;0.507173;I;0.605177;G;0.580184;W;0.682201;R;…
	c54215_g1	AT1G55870	-3225.69	1.43e-08	Encodes a poly(A)-specific ribonuclease, AtPARN. Expression of AtPARN is upregulated by ABA or stress treatment. Mutant is hypersensitivity to salicylic acid as well as ABA. Functions with AGS1 to regulate the poly(A) status of mitochondrial mRNA.	Prob(w>1):1;A;0.9152;V;0.9213;L;0.8804;Q;0.8985;F;0.5536;G;0.7079;S;0.91310;F;0.56511;F;0.52012;A;0.88313;H;0.93514;P;0.91027;Y;0.643323;A;0.526
	c117173_g1	AT1G56150	-644.005	6.56e-06	SAUR-like auxin-responsive protein family;(source:Araport11)	Prob(w>1):1;Q;0.9202;Q;0.993**3;Q;0.7224;Q;0.991**38;C;0.63399;L;0.663
	c57213_g1	AT1G58210	-4879.96	1.79e-10	Encodes a member of the NET superfamily of proteins that potentially couples different membranes to the actin cytoskeleton in plant cells. It colocalizes with filamentous actin and is localized to the plasma membrane.	Prob(w>1):1;P;0.5772;E;0.900593;Y;0.746694;S;0.641695;V;0.903696;R;0.861697;F;0.728698;S;0.880699;A;0.815700;T;0.922701;N;0.942704;F;0.613710;R;0.966*711;T;0.798712;K;0.959*
	c40296_g1	AT1G61770	-1405.88	4.46e-13	J domain protein. The mRNA is cell-to-cell mobile.	Prob(w>1):41;P;0.691100;L;0.811143;R;0.980*157;I;0.550158;D;0.658199;L;0.862200;R;0.998**201;Y;0.974*202;Q;0.998**204;K;0.865206;W;0.977*208;D;0.640209;A;0.995**211;Y;0.978*212;L;0.684213;T;0.998**214;R;0.951*215;V;0.674218;T;0.848219;N;0.627220;M;0.958*221;E;0.952*222;I;0.955*225;E;0.974*226;E;0.998**227;M;0.974*228;R;0.825229;K;0.543230;E;0.994**231;S;0.993**232;K;0.949233;R;0.989*234;R;0.996**…
	c40900_g1	AT1G62260	-3558.28	3.03e-05	Encodes MITOCHONDRIAL EDITING FACTOR 9 (MEF9), an E subclass PPR protein required for RNA editing.	Prob(w>1):1;P;0.5994;S;0.8398;L;0.81910;N;0.67912;R;0.87215;G;0.58517;S;0.87418;S;0.93019;A;0.66520;S;0.63421;R;0.57922;S;0.82824;G;0.90225;A;0.52628;A;0.82029;T;0.60432;P;0.74533;L;0.85235;V;0.81236;V;0.57637;T;0.89238;P;0.61539;P;0.89240;L;0.75441;E;0.84142;P;0.71545;S;0.50946;L;0.69947;N;0.82648;K;0.53849;A;0.88850;L;0.89051;A;0.84052;H;0.88653;L;0.67856;S;0.90960;R;0.83661;L;0.90264;A;0.83866…
	c22714_g1	AT1G62680	-4422.07	1.08e-08	Pentatricopeptide repeat (PPR) superfamily protein;(source:Araport11)	Prob(w>1):1;L;0.6702;R;0.5836;T;0.54910;L;0.60829;A;0.52531;G;0.52245;K;0.94246;I;0.56448;D;0.54951;D;0.64152;E;0.51159;D;0.70168;M;0.50569;K;0.51872;E;0.50677;V;0.50778;N;0.61097;I;0.559134;R;0.936143;E;0.521159;E;0.528165;S;0.515170;I;0.519190;L;0.509199;V;0.533207;L;0.519212;K;0.503213;A;0.521214;G;0.542220;H;0.919245;A;0.681254;E;0.503283;Q;0.504301;V;0.701303;L;0.504304;G;0.511305;I;0.550306…
	c120199_g1	AT1G64550	-3864.69	6.76e-05	Encodes a member of GCN subfamily. Predicted to be involved in stress-associated protein translation control. The mutant is affected in MAMP ((microbe-associated molecular patterns)-induced stomatal closure, but not other MAMP-induced responses in the leaves. Arabidopsis has five ABCF proteins, which are all closely related by sequence to yeast GCN20. None of these five are individually required …	Prob(w>1):4;R;0.94912;E;0.89615;R;0.844
	c55055_g1	AT1G64780	-1927.12	0.000615007	encodes an ammonium transporter protein believed to act as a high affinity transporter. It is expressed in the root, primarily in endodermal and cortical cells, and contributes to ammonium uptake in the root.	Prob(w>1):1;A;0.7172;D;0.7173;V;0.7174;D;0.7175;N;0.7176;V;0.7177;P;0.7178;P;0.7179;V;0.71710;L;0.71711;E;0.71712;A;0.71713;L;0.71714;P;0.71715;E;0.71716;Q;0.71717;S;0.71718;G;0.71719;Q;0.71720;S;0.71721;G;0.71722;G;0.71723;A;0.71724;A;0.71725;G;0.71726;E;0.71727;C;0.71728;G;0.71729;G;0.71730;D;0.71731;G;0.71732;G;0.79233;A;0.71734;A;0.71735;D;0.71736;G;0.71737;R;0.71738;P;0.71739;L;0.71740;S;0.7…
	c135602_g1	AT1G65380	-2244.5	0.00233359	Receptor-like protein containing leucine-rich repeats. Regulates both meristem and organ development in Arabidopsis.	Prob(w>1):68;L;0.654115;M;0.587132;S;0.640133;N;0.942179;S;0.948187;G;0.987*188;E;0.603212;P;0.613223;R;0.607243;Y;0.635286;T;0.605341;R;0.608342;G;0.608343;G;0.610
	c66084_g1	AT1G65410	-2869.5	0.0253947	Encodes a member of NAP subfamily of transporters. Mutations in this gene suppress the low temperature-induced phenotype of Arabidopsis tocopherol-deficient mutant vte2.	Prob(w>1):4;A;0.5077;N;0.5858;R;0.7749;W;0.58211;Q;0.91214;N;0.95015;P;0.65316;P;0.81118;P;0.66719;P;0.65923;R;0.71529;S;0.81635;S;0.77636;S;0.80843;A;0.62849;G;0.91064;L;0.72267;D;0.94668;R;0.72970;R;0.64772;A;0.957*82;D;0.57496;R;0.748197;G;0.766198;R;0.759201;S;0.630240;T;0.604247;H;0.736269;V;0.620282;A;0.660284;I;0.768285;Y;0.624
	c36510_g1	AT1G66170	-4045.1	5.79e-09	Encodes a PHD-domain containing protein required for male meiosis. Gene is expressed in developing male meiocytes and protein is localized to nuclear euchromatin specifically during diplotene. Required to regulate microtubule organization and cell cycle transitions during male meiosis, and functions as a direct transcription activator of the meiotic gene TDM1.	Prob(w>1):1;L;0.8942;R;0.9214;K;0.5035;V;0.8546;L;0.7977;L;0.5478;L;0.62910;Y;0.988*16;A;0.56418;A;0.560258;Q;0.767266;R;0.504309;L;0.565477;Q;0.594674;A;0.539
	c34975_g1	AT1G67840	-2907.13	0.0401379	Encodes a chloroplast sensor kinase (CSK) that shares common ancestors with cyanobacterial histidine sensor kinases. CSK is synthesised in the cytosol and imported into the chloroplast as a protein precusor. CSK is autophosphorylated and required for control of transcription of chloroplast genes by the redox state of an electron carrier connecting photosystems I and II.	Prob(w>1):2;Y;0.85513;L;0.51822;S;0.86130;V;0.51531;S;0.50587;S;0.52093;R;0.767163;A;0.523189;Q;0.501244;A;0.651255;P;0.502269;C;0.865282;M;0.507377;C;0.501441;Q;0.501
	c139528_g1	AT1G68530	-789.192	3.52e-08	Encodes KCS6, a member of the 3-ketoacyl-CoA synthase family involved in the biosynthesis of VLCFA (very long chain fatty acids).	Prob(w>1):1;G;0.8922;G;0.8683;A;0.8634;G;0.8695;Q;0.997**6;V;0.9017;P;0.8708;A;0.8709;G;0.89110;S;0.90111;C;0.89112;G;0.87413;A;0.87414;P;0.87315;L;1.000**16;R;1.000**17;V;1.000**18;P;0.87719;G;1.000**20;G;0.996**21;G;0.998**22;R;0.999**23;L;0.999**24;L;0.999**25;R;1.000**26;N;1.000**27;L;1.000**28;P;0.87929;F;0.998**30;Q;0.86731;G;0.998**32;P;1.000**33;D;0.999**34;G;0.88135;H;0.990**36;R;0.990*3…
	c66390_g5	AT1G69370	-2090.27	0.000397756	Encodes chorismate mutase 3 (CM3).	Prob(w>1):35;S;0.81336;S;0.816
	c66735_g1	AT1G70750	-6174.15	3.82e-14	myosin-binding protein (Protein of unknown function, DUF593);(source:Araport11)	Prob(w>1):1;L;0.5627;R;0.72313;A;0.67616;S;0.75017;P;0.66019;L;0.56720;P;0.62421;T;0.56122;S;0.65124;S;0.58626;I;0.57027;S;0.60428;S;0.60829;S;0.848132;W;0.508157;N;0.594169;R;0.570172;R;0.597226;L;0.555424;K;0.573432;V;0.608440;N;0.589451;V;0.606457;A;0.615467;G;0.566469;A;0.721497;K;0.614547;V;0.531551;K;0.614552;V;0.570554;F;0.675557;L;0.516558;Y;0.503559;T;0.649560;E;0.631561;V;0.543564;Q;0.5…
	c61732_g1	AT1G73730	-2235.68	0.0399699	Encodes a putative transcription factor involved in ethylene and sulfate starvation signalling. Isolated DNA binding domain has been shown to bind DNA in vitro.	Prob(w>1):203;S;0.743204;C;0.691344;P;0.560
	c57004_g1	AT1G74320	-1459.37	0.00064628	encodes a choline kinase, whose expression is induced by high salt and mannitol.	Prob(w>1):88;D;0.812234;S;0.531236;S;0.864
	c44463_g1	AT1G75250	-791.157	0.0199842	RAD-like 6;(source:Araport11)	Prob(w>1):1;K;0.999**2;T;0.9444;A;0.9275;E;0.9136;V;0.8657;R;0.5298;R;0.8059;H;0.969*10;Y;0.997**11;E;0.996**13;L;0.85814;S;0.993**15;E;0.985*17;V;0.974*20;E;0.997**23;P;0.997**24;A;0.986*25;S;0.51027;K;0.998**28;E;0.993**29;R;0.80730;H;0.996**31;R;0.996**32;R;0.957*33;D;0.964*34;S;0.90135;N;0.976*37;G;0.995**39;H;0.88541;S;0.955*43;D;0.998**44;R;0.88145;N;0.997**46;R;0.56948;E;0.94849;N;0.996**5…
	c64360_g4	AT1G76890	-3423.79	0.0133664	encodes a plant trihelix DNA-binding protein	Prob(w>1):4;P;0.510226;K;0.870329;P;0.860463;H;0.803
	c47858_g1	AT1G77940	-6949.03	0.0203236	Ribosomal protein L7Ae/L30e/S12e/Gadd45 family protein;(source:Araport11)	Prob(w>1):426;F;0.534446;S;0.638538;D;0.638827;M;0.649836;N;0.671897;D;0.612
	c51737_g1	AT1G78240	-3465.6	0.000303066	Encodes TSD2 (TUMOROUS SHOOT DEVELOPMENT2), a putative methyltransferase with an essential role in cell adhesion, anthocyanin accumulation, and coordinated plant development.	Prob(w>1):2;P;0.9463;V;0.9334;S;0.828
	c49423_g1	AT1G79430	-1518.46	0.000423855	Encodes gene product that is required for several aspects of phloem development in the root: (1) the specific divisions organizing the phloem pole, (2) sieve element differentiation and (3) the expression of a companion-specific gene. Mutant has a defect in the organization of phloem poles in the root. apl seedlings have a short, determinate root with only occasional lateral branches.	Prob(w>1):2;M;0.8123;G;0.9234;V;0.963*8;T;0.56911;H;0.725
	c48647_g1	AT1G79690	-1746.3	0.00551348	Encodes a dual activity enzyme which catalyses the hydrolysis of a peptide bond and of a phosphate bond, acting both as a dipeptidyl peptidase III and an atypical Nudix hydrolase.	Prob(w>1):4;I;0.5465;R;0.960*6;R;0.517110;Q;0.790
	c67043_g2	AT1G80440	-2239.62	0.0110612	Encodes a member of a family of F-box proteins, called the KISS ME DEADLY (KMD) family, that targets type-B ARR proteins for degradation and is involved in the negative regulation of the cytokinin response. Also named as KFB20, a member of a group of Kelch repeat F-box proteins that negatively regulate phenylpropanoid biosynthesis by targeting the phenypropanoid biosynthesis enzyme phenylalanine …	Prob(w>1):143;T;0.846175;A;0.870236;S;0.768
	c49756_g2	AT1G80840	-576.207	1.66e-08	Pathogen-induced transcription factor. Binds W-box sequences in vitro. Forms protein complexes with itself and with WRKY40 and WRKY60. Coexpression with WRKY18 or WRKY60 made plants more susceptible to both P. syringae and B. cinerea. WRKY18, WRKY40, and WRKY60 have partially redundant roles in response to the hemibiotrophic bacterial pathogen Pseudomonas syringae and the necrotrophic fungal path…	Prob(w>1):1;C;0.999**2;P;0.994**3;V;0.989*4;K;1.000**5;K;0.999**6;K;0.999**7;V;0.993**8;Q;0.999**9;R;0.989*10;S;0.999**11;A;0.990**12;E;0.74613;D;0.75914;R;0.78415;S;0.80516;V;0.77317;L;0.82018;V;0.77819;A;0.87920;V;0.77621;Y;0.81122;D;0.76023;G;0.78724;E;0.75625;H;0.77926;N;0.78227;H;0.78028;R;0.81329;L;0.80330;P;0.80931;S;0.80432;Q;0.997**33;R;0.84434;S;0.78935;V;0.78936;E;0.74637;G;0.999**38;G…
	c49466_g1	AT2G01350	-1420.51	7.34e-10	At2g01350 encodes quinolinate phosphoribosyl transferase involved in NAD biosynthesis as shown by heterologous expression in E. coli.	Prob(w>1):27;D;0.56434;A;0.72452;S;0.67859;V;0.61182;V;0.707191;F;0.711225;V;0.600236;T;0.975*238;E;0.595239;T;0.970*240;V;0.992**241;K;0.652242;K;0.651243;I;0.546244;G;0.740245;E;0.968*246;T;0.693247;G;0.995**248;V;0.752249;T;0.696250;Y;0.701253;S;0.997**254;G;0.992**255;A;0.720256;L;0.684257;T;0.797
	c66812_g3	AT2G04530	-2028.53	4.69e-07	Encodes a protein with RNAse Z activity suggesting a role in tRNA processing. Protein contains a signal sequence for import into the chloroplast.	Prob(w>1):3;A;0.52811;T;0.50313;P;0.65423;P;0.60325;L;0.56446;H;0.52454;A;0.55555;S;0.60965;A;0.584206;V;0.517350;A;0.960*351;L;0.564352;T;0.919353;E;0.994**354;G;0.981*355;F;0.855356;R;0.790359;Y;0.961*
	c58936_g1	AT2G05120	-7088.55	0.000155715	Nucleoporin, Nup133/Nup155-like protein;(source:Araport11)	Prob(w>1):1;R;0.8892;R;0.7993;Q;0.79363;L;0.772178;P;0.893
	c65504_g3	AT2G13600	-4811.85	0.00787636	Encodes a pentatricopeptide repeat protein belonging to the E+ subclass of the P-L-S subfamily. It is localized to the mitochondrion, affects several RNA editing sites, and is required for carbon energy balance in Arabidopsis by maintaining the abundance and/or activity of complexes I, III and IV of the mitochondrial electron transport chain.	Prob(w>1):2;E;0.71628;S;0.89048;I;0.50367;W;0.774103;I;0.793155;H;0.879158;R;0.774
	c48422_g1	AT2G14170	-2589.11	7.32e-07	Arabidopsis thaliana methylmalonate-semialdehyde dehydrogenase	Prob(w>1):6;A;0.5508;S;0.51058;V;0.882366;I;0.505400;G;0.821461;F;0.523463;T;0.545467;K;0.983*468;S;0.973*
	c95712_g1	AT2G15570	-1207.04	0.00321903	chloroplast protein similar to prokaryotic thioredoxin.	Prob(w>1):2;N;0.8864;K;0.6685;A;0.89022;A;0.51257;R;0.89174;G;0.735
	c64559_g1	AT2G16485	-8357.38	7.27e-12	Encodes NERD (Needed for RDR2-independent DNA methylation), a plant-specific GW repeat- and PHD finger-containing protein involved in siRNA-dependent DNA methylation.	Prob(w>1):1;D;0.7362;A;0.8403;Y;0.8368;S;0.79711;G;0.94316;C;0.80918;P;0.84220;V;0.59321;Y;0.77024;T;0.51826;E;0.84027;E;0.87932;L;0.61133;Y;0.81634;D;0.978*48;K;0.68149;H;0.76655;L;0.733
	c107093_g1	AT2G17340	-2016.7	1.08e-05	pantothenate kinase;(source:Araport11)	Prob(w>1):1;N;0.8903;S;0.7694;R;0.7866;R;0.954*8;P;0.534
	c120376_g1	AT2G19570	-1986.87	9.17e-05	Encodes a cytidine deaminase that deaminates cytidine and deoxycytidine and is competitively inhibited by cytosine-containing compounds.	Prob(w>1):1;Q;0.76610;L;0.63511;T;0.719166;H;0.547310;A;0.601324;R;0.942325;S;0.944
	c133670_g1	AT2G20520	-922.777	0.0010206	fasciclin-like arabinogalactan-protein 6 (Fla6). Possibly involved in embryogenesis and seed development.	Prob(w>1):3;S;0.5904;I;0.9495;F;0.5516;H;0.6327;L;0.81226;L;0.88961;N;0.635101;A;0.534
	c65873_g2	AT2G22410	-3640.61	0.00334056	SLOW GROWTH 1;(source:Araport11)	Prob(w>1):304;K;0.801571;A;0.921572;T;0.861573;K;0.686574;A;0.569
	c63077_g3	AT2G24260	-1595.24	0.00193611	Encodes a basic helix-loop-helix (bHLH) protein that regulates root hair and sperm cell development. One of the three Arabidopsis homologs of the Lotus japonicus ROOTHAIRLESS1 (LjRHL1) gene: At2g24260 (AtLRL1), At4g30980 (AtLRL2), and At5g58010 (AtLRL3).	Prob(w>1):1;Y;0.6363;S;0.70410;E;0.654
	c38410_g1	AT2G26310	-3236.97	0.000493545	Encodes a plastid stroma localized fatty acid binding protein.	Prob(w>1):1;V;0.8575;I;0.5757;I;0.5588;C;0.57627;S;0.89728;S;0.970*29;F;0.68830;F;0.89231;A;0.92532;R;0.81233;R;0.952*34;D;0.77935;F;0.82136;D;0.67737;D;0.84038;G;0.85740;N;0.92944;E;0.972*45;L;0.66446;R;0.83848;S;0.980*49;Q;0.971*50;A;0.59351;I;0.94853;M;0.55954;V;0.78855;I;0.60359;G;0.94760;S;0.56362;M;0.57564;N;0.94065;S;0.56366;Y;0.88968;S;0.59170;T;0.76971;H;0.55274;S;0.77975;S;0.74480;L;0.9…
	c64992_g3	AT2G26440	-2202.62	0.00114948	Plant invertase/pectin methylesterase inhibitor superfamily;(source:Araport11)	Prob(w>1):12;T;0.88028;R;0.84387;E;0.917
	c27572_g1	AT2G26590	-1184.88	0.000853963	regulatory particle non-ATPase 13;(source:Araport11)	Prob(w>1):122;S;0.578128;S;0.524143;V;0.566163;R;0.569177;P;0.578218;T;0.939220;A;0.590222;L;0.816
	c131789_g1	AT2G26710	-601.221	0.00332455	Encodes a member of the cytochrome p450 family that serves as a control point between multiple photoreceptor systems and brassinosteroid signal transduction. Involved in brassinolide metabolism. Mediates response to a variety of light signals including hypocotyl elongation and cotyledon expansion.	Prob(w>1):10;K;0.84213;R;0.955*
	c56520_g1	AT2G26970	-382.922	0.0108247	Polynucleotidyl transferase, ribonuclease H-like superfamily protein;(source:Araport11)	Prob(w>1):49;F;0.60351;G;0.75852;M;0.935
	c55954_g1	AT2G27490	-1227.85	1.61e-13	AT2G27490 encodes dephospho-CoA kinase. The molecular function was shown to phosphorylate the ribosyl moiety forming CoA.	Prob(w>1):2;A;0.967*3;N;0.5286;A;0.994**7;I;0.9258;Q;0.988*9;T;0.983*10;L;0.88512;G;0.61414;L;0.64215;L;0.58521;L;0.57422;E;0.995**27;D;0.986*30;R;0.78132;G;0.976*33;Q;0.993**34;I;0.52335;V;0.51838;N;0.971*39;R;0.522
	c54347_g1	AT2G27610	-3209.1	1.34e-07	Tetratricopeptide repeat (TPR)-like superfamily protein;(source:Araport11)	Prob(w>1):312;A;0.854314;F;0.889315;V;0.977*316;E;0.989*318;H;0.982*321;S;0.617322;A;0.911323;D;0.872
	c62103_g2	AT2G28930	-1895.96	1.69e-10	protein kinase 1B;(source:Araport11)	Prob(w>1):7;P;0.9248;S;0.989*10;N;0.63311;G;0.56412;E;0.955*14;G;0.83215;R;0.88816;E;0.58663;Q;0.517123;R;0.542281;S;0.829282;T;0.568284;T;0.635285;G;0.976*287;L;0.606288;T;0.969*289;A;0.981*290;K;0.991**291;S;0.930292;D;0.537295;A;0.950*296;L;0.653298;I;0.785
	c57797_g1	AT2G29050	-1026.7	0.00504568	RHOMBOID-like 1;(source:Araport11)	Prob(w>1):86;M;0.770182;C;0.917
	c58555_g2	AT2G30100	-2794.61	0.0316144	pentatricopeptide (PPR) repeat-containing protein;(source:Araport11)	Prob(w>1):20;A;0.797291;A;0.869295;T;0.845335;V;0.555
	c22822_g1	AT2G30260	-1612.3	2.16e-10	encodes U2B", which is a component of the U2 snRNP complex. Its precise role in pre-mRNA splicing is still unknown. It has been suggested that U2B0 may not be required for the splicing reaction itself but may have a role in U2 snRNP biogenesis. Deletion analysis of the U2B0 gene fusion has identified the N-terminal RNP-80 motif as sufficient for localization to the coiled body and the nucleus.	Prob(w>1):3;C;0.5615;F;0.5736;H;0.989*7;T;0.8748;S;0.978*9;S;0.94511;R;0.962*13;E;0.990**14;T;0.973*15;R;0.990*16;I;0.70793;V;0.597221;S;0.584228;A;0.592
	c80357_g1	AT2G30395	-904.837	8.24e-05	Member of the plant specific ovate protein family of unknown function.	Prob(w>1):2;V;0.9454;V;0.8325;S;0.9066;R;0.8977;A;0.91014;R;0.67527;G;0.68728;A;0.53737;E;0.53039;A;0.73397;A;0.678
	c53693_g1	AT2G30910	-1398.27	0.00164832	actin-related protein C1A;(source:Araport11)	Prob(w>1):1;I;0.5452;V;0.5264;G;0.8226;K;0.905281;P;0.507
	c60820_g1	AT2G30970	-2755.48	2.69e-17	ASPARTATE AMINOTRANSFERASE 1	Prob(w>1):1;E;0.9392;A;0.9274;E;0.7795;V;0.7356;S;0.999**7;F;0.991**9;M;0.986*11;T;0.966*12;I;0.88813;G;0.999**16;I;0.973*17;L;0.75618;R;0.93521;I;0.980*22;V;0.994**23;G;0.974*24;L;0.75325;P;0.953*26;A;0.967*27;V;0.87728;G;0.92929;S;0.999**31;S;0.995**43;V;0.751128;K;0.690169;N;0.773170;H;0.984*171;H;0.979*172;N;0.994**173;I;0.963*174;W;0.986*175;R;0.963*176;D;0.999**177;A;0.885178;N;0.645180;P;0…
	c134790_g1	AT2G31270	-3746.73	0.0133976	Encodes a cyclin-dependent protein kinase. Involved in nuclear DNA replication and plastid division. Located in nucleus and chloroplast.	Prob(w>1):2;R;0.5947;F;0.5378;L;0.80729;M;0.537240;G;0.723376;R;0.592496;N;0.710
	c81298_g1	AT2G31980	-913.748	0.00260806	PHYTOCYSTATIN 2;(source:Araport11)	Prob(w>1):11;L;0.74422;G;0.56128;G;0.54961;H;0.953*64;G;0.57465;R;0.543100;L;0.917128;G;0.577129;V;0.744130;G;0.601131;D;0.867133;D;0.816
	c53668_g1	AT2G32900	-2811.79	1.84e-05	Homologous to Drosophila ZW10, a centromere/kinetochore protein involved in chromosome segregation. Member of MAG2 complex on the ER that is responsible for efficient transport of seed storage proteins, functions in protein transport between the ER and Golgi apparatus, contain a Zeste?White 10 (ZW10) domain and a Sec39 domain. Required for proper maturation of seed storage proteins.	Prob(w>1):160;E;0.834492;K;0.984*493;Q;0.910496;S;0.958*
	c65958_g2	AT2G33490	-3467.54	6.09e-12	hydroxyproline-rich glycoprotein family protein;(source:Araport11)	Prob(w>1):1;S;0.8812;R;0.954*5;G;0.8916;R;0.9297;G;0.9438;R;0.8289;D;0.63810;R;0.85848;V;0.550137;L;0.942167;Q;0.528185;R;0.534237;V;0.591252;Q;0.563279;Y;0.532308;L;0.536362;L;0.539390;K;0.571394;P;0.550427;P;0.950430;H;0.554472;F;0.930496;S;0.952*561;A;0.580626;S;0.965*627;A;0.510
	c59656_g2	AT2G35100	-2283.74	4.9e-14	Putative glycosyltransferase, similar to other CAZy Family 47 proteins. The protein is predicted to be a type 2 membrane protein with a signal anchor and is predicted to be targeted to the secretory pathway and to have a single transmembrane helix near the N terminus; hence, the protein has the features expected for a type II membrane protein targeted to the Golgi vesicles. The gene was shown to …	Prob(w>1):19;V;0.697118;P;0.552355;Q;0.961*357;K;0.997**359;P;0.527360;Q;0.973*362;K;0.960*365;I;0.929366;K;0.976*367;G;0.990*368;N;0.997**369;A;0.979*372;I;0.971*375;R;0.924
	c5888_g1	AT2G36250	-2926.45	0.000164864	Encodes one of two FtsZ proteins, tubulin-like proteins, in Arabidopsis. It is involved in chloroplast division.	Prob(w>1):30;E;0.52731;S;0.960*487;S;0.704
	c121789_g1	AT2G36320	-853.153	6.48e-10	A20/AN1-like zinc finger family protein;(source:Araport11)	Prob(w>1):1;S;0.986*5;R;0.982*6;R;0.8127;F;0.959*8;K;0.90010;E;0.983*11;H;0.990*14;S;0.991**19;A;0.92620;S;0.76921;A;0.91624;V;0.67225;D;0.993**26;D;0.971*27;L;0.69628;S;0.992**29;E;0.94430;S;0.54532;A;0.952*33;A;0.952*34;T;0.985*35;V;0.91495;L;0.614
	c58708_g1	AT2G37310	-3912.5	0.00280918	Pentatricopeptide repeat (PPR) superfamily protein;(source:Araport11)	Prob(w>1):2;G;0.8533;M;0.7395;L;0.5967;I;0.6588;P;0.63313;A;0.868138;S;0.763323;M;0.503567;K;0.851
	c95180_g1	AT2G37630	-1909.99	3.71e-06	Encodes a MYB-domain protein involved in specification of the leaf proximodistal axis. Mutation results in lobed and dissected leaves with a characteristic asymmetry. Homologous to the Antirrhinum PHANTASTICA (PHAN) and maize ROUGH SHEATH2 (RS2) genes Asymmetric placement of auxin response at the distal leaf tip precedes visible asymmetric leaf growth. Acts alongside AXR1 to exclude BP expression…	Prob(w>1):1;L;0.7352;L;0.678141;S;0.549184;S;0.533185;P;0.985*187;S;0.995**190;S;0.556
	c60200_g1	AT2G38010	-4567.37	0.00103983	Neutral/alkaline non-lysosomal ceramidase;(source:Araport11)	Prob(w>1):1;S;0.5762;E;0.5539;L;0.91912;G;0.84680;T;0.699
	c12847_g1	AT2G38110	-523.511	0.00382358	bifunctional sn-glycerol-3-phosphate 2-O-acyltransferase/phosphatase. Involved in cutin assembly.	Prob(w>1):1;S;0.7176;H;0.966*7;S;0.8609;T;0.961*16;K;0.55817;S;0.67520;G;0.67123;E;0.69524;I;0.995**25;S;0.998**26;V;0.81227;P;0.83828;L;0.94529;Q;0.989*30;G;0.990**31;R;0.987*33;E;0.982*34;M;0.981*35;Q;0.995**36;L;0.81737;A;0.81738;R;0.92839;A;0.995**40;L;0.971*41;R;0.991**42;H;0.67143;A;0.65944;P;0.74245;A;0.83046;L;0.957*
	c68159_g1	AT2G38370	-3668.9	0.00268412	weak chloroplast movement under blue light protein (DUF827);(source:Araport11)	Prob(w>1):1;W;0.6602;V;0.81417;E;0.85357;A;0.813182;I;0.762288;S;0.640454;S;0.836491;D;0.602
	c63914_g3	AT2G38730	-780.322	1.05e-09	Cyclophilin-like peptidyl-prolyl cis-trans isomerase family protein;(source:Araport11)	Prob(w>1):3;A;0.998**5;N;0.977*6;F;0.8137;R;0.998**8;Q;0.999**9;F;0.986*10;C;0.83811;T;0.989*12;G;0.996**13;E;0.61714;Y;0.796
	c67508_g1	AT2G39020	-1416.09	0.001541	Although this locus shares considerable sequence similarity with the adjacent NATA1 gene (At2g39030), they appear to encode genes with different functions. NATA1 is involved in the production of N-delta-acetylornithine, but, overexpression of At2g39020 in tobacco does not lead to the formation of this defense compound. The mRNA is cell-to-cell mobile.	Prob(w>1):7;I;0.9088;S;0.56510;S;0.896146;V;0.522171;A;0.536
	c80491_g1	AT2G39090	-2465.86	1.08e-05	tetratricopeptide repeat (TPR)-containing protein;(source:Araport11)	Prob(w>1):2;E;0.9434;R;0.6435;Q;0.7406;I;0.9477;Q;0.9138;F;0.89010;T;0.59511;L;0.55819;S;0.50722;E;0.56527;V;0.536117;T;0.505186;R;0.576266;A;0.609
	c49457_g1	AT2G39260	-6236.94	1.16e-06	Nonsense mediated decay (NMD)factor.	Prob(w>1):3;R;0.5926;N;0.8889;A;0.549834;I;0.621
	c8801_g1	AT2G39910	-2693.19	7.14e-05	ARM repeat superfamily protein;(source:Araport11)	Prob(w>1):2;N;0.6606;Q;0.5407;E;0.8369;R;0.89510;L;0.72612;A;0.86713;P;0.76614;A;0.547
	c2497_g1	AT2G41430	-855.508	6.68e-06	Encodes hydrophilic protein lacking Cys residues that is expressed in response to drought stress, light stress and treatment with plant-growth-promoting rhizobacteria (Paenibacillus polymyxa), possibly revealing a connection between responses to biotic and abiotic stress. Also identified as a CTC Interacting Domain (CID) protein in a yeast two hybrid screen using the PAB2 protein as bait. Contain…	Prob(w>1):1;R;0.7922;L;0.973*9;L;0.965*11;E;0.71314;S;0.69216;T;0.83317;A;0.69221;S;0.73035;Q;0.82337;S;0.81471;E;0.976*80;S;0.80486;G;0.82187;E;0.997**88;I;0.90289;E;0.94890;D;0.990*91;A;0.965*92;L;0.58993;L;0.77994;S;0.978*95;C;0.983*96;F;0.90297;H;0.90198;E;0.951*
	c60812_g1	AT2G41820	-6452.15	0.0328022	Leucine-rich repeat protein kinase family protein;(source:Araport11)	Prob(w>1):49;V;0.623102;G;0.655213;V;0.611218;L;0.500356;Q;0.664580;Q;0.673596;N;0.623630;L;0.653940;E;0.536
	c55_g1	AT2G42280	-2256.71	0.00404221	basic helix-loop-helix (bHLH) DNA-binding superfamily protein;(source:Araport11)	Prob(w>1):3;E;0.644182;D;0.726266;Q;0.828269;K;0.945
	c133211_g1	AT2G44740	-1298.46	0.0188649	cyclin p4;(source:Araport11)	Prob(w>1):71;R;0.740130;H;0.804183;E;0.896195;T;0.665216;G;0.911
	c60368_g1	AT2G44900	-3901.75	0.00253554	ARABIDILLO-1 and its homolog, ARABIDILLO -2, are unique among Arabidopsis Arm-repeat proteins in having an F-box motif and fall into a phylogenetically distinct subgroup from other plant Arm-repeat proteins Similar to arm repeat protein in rice and armadillo/beta-catenin repeat family protein / F-box family protein in Dictyostelium. ARABIDILLO-1 promote lateral root development. Mutant plants for…	Prob(w>1):373;I;0.710698;A;0.875
	c59810_g1	AT2G45210	-766.458	0.0150211	SAUR-like auxin-responsive protein family;(source:Araport11)	Prob(w>1):1;I;0.9002;R;0.6487;S;0.61913;L;0.63622;R;0.61039;R;0.57850;V;0.65961;A;0.61367;Q;0.59071;E;0.92581;Y;0.66083;S;0.64088;G;0.61893;G;0.643
	c18089_g2	AT2G45290	-1205.16	1.11e-07	Transketolase;(source:Araport11)	Prob(w>1):5;F;0.8956;S;0.83312;A;0.93817;S;0.94325;L;0.94726;R;0.997**27;F;1.000**28;L;0.994**29;R;0.968*31;A;0.84332;Q;0.997**33;P;1.000**34;A;0.987*35;R;0.996**36;R;0.981*37;A;0.82438;A;0.50439;A;0.71540;S;0.997**41;A;0.994**42;P;0.985*43;I;0.91444;R;0.94645;A;1.000**46;A;0.997**47;A;0.960*48;V;1.000**49;E;1.000**50;T;0.992**51;L;0.93352;Q;0.996**53;A;0.88254;T;0.93655;A;0.959*56;T;0.93857;E;1.…
	c65837_g4	AT2G47850	-504.472	0.0347355	Zinc finger C-x8-C-x5-C-x3-H type family protein;(source:Araport11)	Prob(w>1):27;P;0.59135;A;0.514
	c59056_g1	AT2G47940	-1966.31	0.000135039	Encodes DegP2 protease (DEGP2); nuclear gene for chloroplast product.	Prob(w>1):2;T;0.7734;D;0.9275;S;0.5978;E;0.990**10;T;0.984*11;S;0.827320;L;0.575
	c10091_g1	AT3G01510	-2338.88	1.31e-05	Encodes a putative phosphatase, LSF1, required for normal starch turnover in leaves.	Prob(w>1):4;T;0.9356;G;0.6357;R;0.8989;D;0.91911;E;0.891341;C;0.533
	c54633_g1	AT3G02065	-2941.48	9.47e-19	P-loop containing nucleoside triphosphate hydrolases superfamily protein;(source:Araport11)	Prob(w>1):19;L;0.62823;C;0.54832;Q;0.53043;R;0.50387;N;0.53891;V;0.620385;N;0.556496;L;0.882497;F;0.632498;R;0.937501;A;0.969*502;I;0.982*503;P;0.960*504;K;0.995**506;L;0.637507;V;0.858508;N;0.995**509;S;0.995**510;K;0.996**512;R;0.984*514;Y;0.991**515;G;0.948516;S;0.612
	c52653_g1	AT3G02210	-204.569	1.91e-08	COBRA-like protein 1 precursor;(source:Araport11)	Prob(w>1):5;G;0.5857;S;0.74910;I;0.54015;Q;0.50416;L;0.559
	c61172_g2	AT3G02290	-1120.95	0.00951412	RING/U-box superfamily protein;(source:Araport11)	Prob(w>1):16;H;0.68425;P;0.69733;L;0.65876;T;0.67679;Q;0.73282;F;0.954*88;H;0.69192;T;0.676102;K;0.633105;I;0.631113;D;0.915133;T;0.629161;D;0.966*179;I;0.681186;I;0.698200;L;0.716
	c45170_g2	AT3G02850	-2328.26	2.37e-28	Encodes SKOR, a member of Shaker family potassium ion (K+) channel. This family includes five groups based on phylogenetic analysis (FEBS Letters (2007) 581: 2357): I (inward rectifying channel): AKT1 (AT2G26650), AKT5 (AT4G32500) and SPIK (also known as AKT6, AT2G25600); II (inward rectifying channel): KAT1 (AT5G46240) and KAT2 (AT4G18290); III (weakly inward rectifying channel): AKT2 (AT4G22200…	Prob(w>1):1;P;0.5472;H;0.5953;S;0.5504;R;0.8165;M;0.5466;R;0.5477;R;0.5508;Y;0.5489;C;0.54610;F;0.54611;F;0.54712;R;0.55013;E;0.59914;H;0.54615;T;0.58216;V;0.54717;V;0.54818;S;0.54519;C;0.54820;E;0.54521;E;0.54622;W;0.55023;T;0.54824;Q;0.54825;G;0.54626;G;0.54627;F;0.54628;F;0.54629;T;0.54830;I;0.54531;Q;0.54932;Q;0.54833;R;0.59034;S;0.54635;Q;0.54836;T;0.54837;E;0.54638;S;0.54939;R;0.54740;S;0.5…
	c68385_g1	AT3G04870	-3473.38	6.44e-10	Involved in the biosynthesis of carotenes and xanthophylls, reduces zeta-carotene to lycopene.	Prob(w>1):5;S;0.5826;Q;0.8757;Q;0.66910;S;0.970*11;R;0.60115;L;0.94618;S;0.60519;S;0.84721;F;0.72322;L;0.94323;G;0.71324;D;0.959*25;A;0.63826;P;0.69128;D;0.82529;F;0.960*30;V;0.62541;L;0.60049;R;0.92651;P;0.57652;R;0.637270;T;0.565358;Y;0.542429;F;0.568461;S;0.602494;I;0.588499;K;0.520532;K;0.535601;L;0.595
	c46423_g1	AT3G05030	-1080.47	0.00152691	Encodes a vacuolar K+/H+ exchanger essential for active K+ uptake at the tonoplast and involved in regulating stomatal closure.	Prob(w>1):22;V;0.54727;G;0.82928;M;0.52629;I;0.88330;R;0.63931;R;0.82332;R;0.967*34;H;0.89635;Q;0.85838;Q;0.980*39;T;0.75640;L;0.92341;V;0.68942;Q;0.88744;R;0.967*45;G;0.83947;R;0.94652;P;0.971*53;S;0.86454;S;0.53058;T;0.90659;K;0.94761;A;0.951*63;T;0.68964;K;0.74265;Q;0.87566;T;0.93767;A;0.51369;K;0.54170;K;0.92371;N;0.85872;R;0.85673;M;0.69276;R;0.979*78;V;0.56879;A;0.85480;Q;0.92982;Y;0.53483;…
	c120670_g1	AT3G05675	-3939.96	0.00126246	BTB/POZ domain-containing protein;(source:Araport11)	Prob(w>1):1;V;0.7412;N;0.963*3;F;0.962*4;S;0.9396;Q;0.7517;G;0.6529;C;0.83310;R;0.55311;P;0.955*12;S;0.959*16;L;0.92520;S;0.79724;P;0.957*25;R;0.86127;N;0.91428;A;0.89131;P;0.74434;A;0.64938;T;0.60939;V;0.54941;A;0.64842;S;0.64843;I;0.51045;S;0.93846;P;0.58947;K;0.58348;A;0.92649;G;0.62650;S;0.91651;L;0.88652;G;0.74354;S;0.92759;L;0.64360;I;0.92062;K;0.78863;T;0.71065;V;0.71067;F;0.92070;S;0.6807…
	c80415_g1	AT3G06810	-5977.74	3.84e-12	Encodes a protein with similarity to acyl-CoA dehydrogenases. Mutations in IBR3 render plants resistant to indole-3-butryic acid, a putative storage form of the biologically active auxin IAA (indole-3-acetic acid). IBR3 is hypothesized to carry out the second step in a &#946;-oxidation-like process of IBA metabolism in Arabidopsis. Though its subcellular location has not been determined, IBR3 has…	Prob(w>1):2;C;0.7583;Q;0.8484;T;0.509299;G;0.523349;C;0.549401;S;0.715
	c39127_g1	AT3G06850	-3114.56	0.00163137	dihydrolipoamide branched chain acyltransferase	Prob(w>1):2;T;0.94944;I;0.841436;V;0.648
	c46032_g1	AT3G07020	-903.627	2.31e-11	encodes a 3beta-hydroxy sterol UDP-glucosyltransferase. ugt80a2 mutant plants have reduced steryl glycoside and acyl steryl glycoside levels and reduced seed size. ugt80a2/b1 double mutants have normal levels of celluose and normal cold stress tolerance.	Prob(w>1):1;N;0.962*2;H;0.8973;Q;0.995**4;I;0.7445;R;0.8997;S;0.7628;P;0.962*9;P;0.993**10;H;0.982*11;R;0.981*13;L;0.94215;R;0.976*17;K;0.72023;T;0.70230;G;0.72933;K;0.50042;E;0.57353;M;0.71368;L;0.71571;E;0.69177;R;0.65988;D;0.708105;V;0.603106;P;0.994**107;I;0.990**
	c65704_g3	AT3G08505	-2655.2	0.00220683	zinc finger (CCCH-type/C3HC4-type RING finger) family protein;(source:Araport11)	Prob(w>1):2;N;0.94014;I;0.82217;P;0.57323;A;0.530213;E;0.795333;A;0.827401;L;0.793
	c33338_g2	AT3G10113	-2668.9	0.000852604	Homeodomain-like superfamily protein;(source:Araport11)	Prob(w>1):2;P;0.7743;S;0.8705;T;0.524374;D;0.926375;L;0.736401;G;0.600
	c37229_g1	AT3G10160	-1691.4	5.32e-11	Encodes a protein with tetrahydrofolylpolyglutamate synthase activity that is located in the mitochondrial matrix. One of the three folylpolyglutamate synthetase isoforms (FPGSs): FPGS1 (At5g05980, plastidic), FPGS2 (At3g10160, mitochondrial) and FPGS3 (At3g55630, cytosolic).	Prob(w>1):2;L;0.991**3;L;0.8974;P;0.989*5;L;0.5346;S;0.992**7;H;0.9108;R;0.93210;V;0.88011;F;0.87612;F;0.998**13;R;0.90514;S;0.993**15;P;0.999**16;T;0.88317;T;0.85153;N;0.86656;K;0.86858;P;0.86263;N;0.84564;T;0.594104;R;0.860108;F;0.862190;R;0.855
	c94096_g1	AT3G12680	-2963.88	0.00504241	Member of the floral homeotic AGAMOUS pathway.	Prob(w>1):4;A;0.7036;G;0.521523;A;0.640527;E;0.588
	c64662_g1	AT3G12690	-862.612	4.29e-11	Encodes a putative serine/threonine kinase It is expressed specifically in pollen and appears to function redundantly with AGC1.7 to regulate polarized growth of pollen tubes.	Prob(w>1):28;N;0.56535;T;0.64242;V;0.63171;Y;0.72672;A;0.981*73;D;0.995**74;I;0.989*75;K;0.84576;S;0.979*77;F;0.76678;K;0.56079;K;0.51980;I;0.973*81;T;0.59483;G;0.66786;Y;0.606100;D;0.543108;V;0.666122;E;0.550124;C;0.719141;S;0.688
	c44162_g1	AT3G12920	-1255.24	2.28e-07	Encodes one of the BRGs (BOI-related gene) involved in resistance to Botrytis cinerea.	Prob(w>1):1;S;0.977*24;A;0.59225;M;0.58528;L;0.82343;N;0.66569;S;0.953*75;A;0.62396;A;0.69399;S;0.597121;V;0.796123;N;0.729124;S;0.955*125;C;0.933126;I;0.501127;S;0.919128;V;0.961*129;I;0.643130;C;0.958*132;F;0.905133;L;0.809135;G;0.502139;L;0.941140;F;0.922141;T;0.943142;S;0.906
	c54037_g1	AT3G14930	-2103.37	1.13e-08	Uroporphyrinogen decarboxylase;(source:Araport11)	Prob(w>1):3;S;0.9175;L;0.974*6;S;0.984*7;S;0.958*
	c53492_g1	AT3G15130	-3579.08	7.8e-07	Tetratricopeptide repeat (TPR)-like superfamily protein;(source:Araport11)	Prob(w>1):2;A;0.9193;A;0.8634;A;0.6225;A;0.6246;A;0.7497;K;0.9148;A;0.5769;L;0.984*10;H;0.84214;H;0.57515;P;0.984*16;A;0.592189;M;0.505193;C;0.672245;E;0.750304;N;0.578322;E;0.760367;R;0.766368;N;0.655
	c95031_g1	AT3G17040	-3825.47	0.0133722	It is a RNA tetratricopeptide repeat-containing protein required for normal processing of transcripts from the polycistronic chloroplast psbB-psbT-psbH-petB-petD operon coding for proteins of the photosystem II and cytochrome b6/f complexes. Localizes to the chloroplast membrane. Involved in regulating plastidial gene expression and biogenesis. It binds in the psbT?psbH intercistronic region and …	Prob(w>1):75;N;0.80377;Q;0.563595;G;0.807597;Y;0.820
	c18146_g1	AT3G17880	-2603.16	0.0467119	Encodes a thioredoxin-like disulfide reductase. The protein interacts with the yeast Hsp70 protein Ssb2 in vitro. This interaction is sensitive to the redox status of the thioredoxin domain of AtTDX.	Prob(w>1):204;G;0.876260;Q;0.649
	c59347_g1	AT3G18380	-798.463	9.2e-05	DNA-BINDING TRANSCRIPTION FACTOR 2;(source:Araport11)	Prob(w>1):67;V;0.89768;S;0.86569;V;0.54370;N;0.830115;V;0.957*117;G;0.949118;E;0.963*
	c57516_g1	AT3G19860	-2008.82	0.00193483	A basic helix?loop?helix (bHLH) transcription factor which acts as an essential part of the iron deficiency signaling pathway. The phosphorylated form of URI accumulates under Fe deficiency, forms heterodimers with subgroup IVc proteins, and induces transcription of bHLH38/39/100/101. These transcription factors in turn heterodimerize with FIT and drive the transcription of IRT1 and FRO2 to incre…	Prob(w>1):3;M;0.8364;D;0.974*7;D;0.862248;L;0.791
	c1754_g1	AT3G19950	-2145.4	0.0434723	RING/U-box superfamily protein;(source:Araport11)	Prob(w>1):28;T;0.600160;Q;0.782357;A;0.796361;G;0.670
	c62395_g7	AT3G21260	-948.397	0.00495543	Glycolipid transfer protein (GLTP) family protein;(source:Araport11)	Prob(w>1):1;L;0.5662;I;0.696
	c53238_g1	AT3G21360	-700.314	0.0326948	2-oxoglutarate (2OG) and Fe(II)-dependent oxygenase superfamily protein;(source:Araport11)	Prob(w>1):33;L;0.802
	c58693_g1	AT3G22150	-6372.75	0.00523544	Involved in RNA editing of plastid atpF and mitochondrial nad5.	Prob(w>1):212;G;0.793259;E;0.824598;L;0.521
	c64094_g4	AT3G23920	-1245.4	0.041486	Encodes a chloroplast beta-amylase. Is necessary for leaf starch breakdown in the absence of BAM3.Activity of BAM1 increases 4 days after osmotic stress. BAM1 has a higher temperature optimum than BAM3 (PMID:25293962).	Prob(w>1):21;V;0.897115;G;0.532
	c54881_g1	AT3G25070	-1468.45	5.25e-06	Encodes a member of the R protein complex and may represent a virulence target of type III pili effector proteins (virulence factors) from bacterial pathogens, which is 'guarded' by R protein complex (RPM1 and RPS2 proteins). RIN4 physically interacts with RPS2 and RPM1 in vivo. Bacterial avirulence (Avr) effectors AvrB, AvrRpm1, and AvrRpt2 induce a mobility shift in RIN4 and expression of AvrRp…	Prob(w>1):1;G;0.9294;M;0.73074;R;0.683114;H;0.789216;T;0.626218;T;0.888221;C;0.553223;G;0.866224;W;0.980*
	c54225_g1	AT3G25690	-1635.31	0.0026856	actin binding protein required for normal chloroplast positioning The mRNA is cell-to-cell mobile.	Prob(w>1):1;L;0.7952;C;0.8374;R;0.954*171;S;0.966*
	c56869_g1	AT3G44600	-3260.35	1.24e-17	Cyclophilin71 is a WD40 domain cyclophilin, which functions in gene repression, organogenesis and meristem development. CYP71 physically interacts with histone H3.	Prob(w>1):1;S;0.986*20;P;0.57349;T;0.531112;P;0.600603;I;0.993**604;E;0.971*605;K;0.994**607;K;0.930608;T;0.951*609;D;0.945610;K;0.995**613;K;0.938614;K;0.994**
	c50148_g1	AT3G46610	-2004.82	0.000198179	Chloroplast-localized PPR protein required for the translation of the psbJ and psbN open reading frames. TPJ(2019) shows that LPE1 is not required for psbA translation, in contrast to previous results (PNAS 2018).	Prob(w>1):3;A;0.8587;L;0.87610;I;0.77254;C;0.63789;G;0.612
	c65063_g1	AT3G46870	-610.447	0.00024788	Pentatricopeptide repeat (PPR) superfamily protein;(source:Araport11)	Prob(w>1):17;R;0.53224;P;0.50740;G;0.58542;R;0.56044;H;0.519
	c59568_g1	AT3G47470	-219.735	0.0015844	Encodes a chlorophyll a/b-binding protein that is more similar to the PSI Cab proteins than the PSII cab proteins. The predicted protein is about 20 amino acids shorter than most known Cab proteins.	Prob(w>1):1;C;0.7122;V;1.000**3;D;0.996**4;S;0.952*5;F;0.994**6;N;0.7177;S;0.7158;C;0.7149;S;0.71510;Y;0.71411;P;0.71612;G;0.71713;G;0.71714;P;0.71615;L;0.71916;F;0.71217;D;0.71318;P;0.71319;L;0.71320;G;0.71421;L;0.71922;A;0.715
	c67537_g1	AT3G48190	-6183.33	0.0367567	Encodes a homolog of the human ATM gene, which is mutated in ataxia telangiectasia, a chromosome instability disorder. Suppresses leaf senescence triggered by DNA double-strand break through epigenetic control of senescence-associated genes. Characterization of mutants suggest a role homologous recombination for DNA damage repair in response to ionizing radiation as well as during meiosis. The pr…	Prob(w>1):4;P;0.601516;Q;0.581
	c63925_g2	AT3G48420	-1618.6	1.36e-07	Haloacid dehalogenase-like hydrolase (HAD) superfamily protein;(source:Araport11)	Prob(w>1):1;D;0.9473;S;0.8237;P;0.56660;F;0.93266;G;0.897131;Q;0.508254;I;0.943258;A;0.504260;V;0.709261;S;0.976*
	c81187_g1	AT3G49500	-7145.68	0.00235879	Encodes RNA-dependent RNA polymerase. Involved in trans-acting siRNA and other siRNA biogenesis. Required for post-transcriptional gene silencing and natural virus resistance.Loss of function mutants produce ectopic megaspore mother cell and supernumary female gametophytes.	Prob(w>1):4;A;0.604538;P;0.734539;N;0.7391045;A;0.526
	c65932_g3	AT3G49725	-1513.04	0.00662271	GTP-binding protein, HflX;(source:Araport11)	Prob(w>1):22;L;0.69460;N;0.875140;M;0.744254;R;0.785255;A;0.879
	c62664_g5	AT3G49900	-3080.77	0.0131237	Phototropic-responsive NPH3 family protein;(source:Araport11)	Prob(w>1):96;L;0.507255;N;0.707301;D;0.916316;R;0.806333;R;0.823
	c93672_g1	AT3G50210	-1581.8	0.00106401	2-oxoglutarate (2OG) and Fe(II)-dependent oxygenase superfamily protein;(source:Araport11)	Prob(w>1):3;S;0.8074;A;0.680
	c59984_g1	AT3G50520	-1385.84	6.88e-16	Phosphoglycerate mutase family protein;(source:Araport11)	Prob(w>1):1;S;0.958*2;L;0.7783;S;0.973*4;H;0.988*5;S;0.995**6;F;0.977*7;R;0.978*8;R;0.976*15;A;0.50627;I;0.54429;V;0.965*163;R;0.586186;A;0.615224;Q;0.615
	c53682_g1	AT3G51280	-2581.68	0.00156739	Tetratricopeptide repeat (TPR)-like superfamily protein;(source:Araport11)	Prob(w>1):3;K;0.9345;F;0.722223;R;0.699341;N;0.803
	c65456_g1	AT3G51680	-1557.44	0.00113043	NAD(P)-binding Rossmann-fold superfamily protein;(source:Araport11)	Prob(w>1):2;T;0.5013;P;0.9044;A;0.75893;C;0.527239;A;0.515
	c44623_g1	AT3G51780	-2070.08	0.000565056	A member of Arabidopsis BAG (Bcl-2-associated athanogene) proteins, plant homologs of mammalian regulators of apoptosis. BD domain of ATBAG4 had highest similarity to human DB domain of BAG protein. Plant BAG proteins are multi-functional and remarkably similar to their animal counterparts, as they regulate apoptotic-like processes ranging from pathogen attack, to abiotic stress, to plant develop…	Prob(w>1):1;A;0.8935;S;0.870
	c52340_g1	AT3G53090	-1148.98	3.53e-09	encodes a ubiquitin-protein ligase containing a HECT domain. There are six other HECT-domain UPLs in Arabidopsis.	Prob(w>1):1;P;0.5053;Y;0.966*4;R;0.9265;K;0.983*6;R;0.9267;T;0.977*9;A;0.988*10;T;0.87411;L;0.985*12;S;0.91913;P;0.976*15;E;0.73218;K;0.94720;T;0.72022;E;0.961*34;G;0.65937;A;0.756108;D;0.646109;C;0.730117;A;0.688133;H;0.691140;R;0.543169;S;0.624171;V;0.992**
	c58035_g3	AT3G55260	-2006.28	1.3e-12	Encodes a protein with &#946;-hexosaminidase activity (the enzyme is active with p-nitrophenyl-&#946;-N-acetylglucosaminide as substrate but displayed only a minor activity toward p-nitrophenyl-&#946;-N-acetylgalactosaminide). The enzyme displays no distinct preference for a specific terminal GlcNAc residue and indeed cleaved the asialoagalactodabsylglycopeptide GnGn to a mixture of products.	Prob(w>1):2;S;0.7583;R;0.8314;R;0.975*6;L;0.5477;L;0.8599;L;0.92410;L;0.984*13;L;0.85116;R;0.961*17;D;0.968*20;V;0.980*21;Y;0.66522;L;0.67423;S;0.987*24;H;0.995**26;D;0.977*27;G;0.82828;I;0.92929;L;0.85934;S;0.983*36;T;0.989*37;I;0.89838;E;0.995**39;D;0.90640;A;0.955*41;Y;0.977*42;E;0.76344;V;0.61745;D;0.955*87;S;0.700173;N;0.974*186;W;0.728216;I;0.578231;N;0.546255;V;0.608320;P;0.632
	c37517_g1	AT3G56400	-2084.89	0.0206256	Member of WRKY Transcription Factor; Group III. Function as activator of SA-dependent defense genes and a repressor of JA-regulated genes. WRKY70-controlled suppression of JA-signaling is partly executed by NPR1.	Prob(w>1):1;R;0.7702;N;0.596
	c120416_g1	AT3G57080	-1582.85	0.000991135	Non-catalytic subunit unique to Nuclear DNA-dependent RNA polymerase V; homologous to budding yeast RPB5.	Prob(w>1):1;S;0.6014;A;0.7165;A;0.5047;R;0.544154;G;0.886
	c57374_g1	AT3G58140	-1373.91	0.00294842	phenylalanyl-tRNA synthetase class IIc family protein;(source:Araport11)	Prob(w>1):234;M;0.660236;S;0.832237;K;0.841239;R;0.653
	c42449_g1	AT3G59040	-3661.21	0.00825419	Involved in chloroplast biogenesis and function.	Prob(w>1):3;L;0.8914;R;0.8835;R;0.5367;C;0.963*8;C;0.90011;K;0.980*15;I;0.957*16;D;0.83117;G;0.55918;G;0.56978;N;0.932143;F;0.811365;K;0.634381;F;0.919
	c21455_g1	AT3G61220	-2540.76	1.79e-15	CytADR/SDR1 is an aldehyde reductase that catalyzes the reduction of the aldehyde carbonyl groups on alpha,beta-unsaturated aldehydes with more than 5 carbons in vitro. It can also act on menthone and neomenthol in vitro, but these do not represent likely endogenous activities of this enzyme in planta. GFP-tagged CytADR appears to localize to the cytosol where it likely plays a role in detoxifyin…	Prob(w>1):1;S;0.994**2;A;0.994**3;D;0.987*4;S;0.997**5;M;0.6656;I;0.8057;A;0.987*9;V;0.68410;S;0.989*11;G;0.988*13;N;0.92115;G;0.988*17;E;0.63518;I;0.989*19;C;0.94921;Q;0.80822;L;0.981*23;A;0.91224;S;0.970*25;N;0.65627;V;0.83628;R;0.92029;V;0.72831;L;0.993**32;T;0.971*33;A;0.991**35;D;0.70837;A;0.989*38;L;0.981*40;R;0.88841;E;0.987*42;A;0.91443;L;0.987*44;E;0.985*45;K;0.991**46;L;0.986*47;K;0.922…
	c66667_g1	AT3G61520	-3242.1	9.06e-06	Pentatricopeptide repeat (PPR) superfamily protein;(source:Araport11)	Prob(w>1):1;A;0.7752;W;0.7313;R;0.7374;G;0.7375;F;0.7416;A;0.7397;T;0.7348;A;0.7349;R;0.73810;R;0.77411;R;0.72912;R;0.79513;H;0.73814;A;0.73515;S;0.74016;S;0.73717;S;0.81618;S;0.73519;T;0.74020;A;0.78021;V;0.82022;D;0.73723;C;0.73924;S;0.74025;P;0.73626;G;0.73727;C;0.73928;L;0.73729;S;0.73630;A;0.77531;A;0.73732;P;0.960*33;D;0.73834;A;0.72935;W;0.73936;I;0.78137;D;0.74038;A;0.73139;P;0.73740;V;0.…
	c67071_g2	AT3G61710	-3205.17	1.16e-05	Encodes autophagy protein 6 (ATG6), required for pollen germination and plant development.	Prob(w>1):11;S;0.94412;S;0.90114;L;0.62515;L;0.71816;T;0.63817;A;0.82219;R;0.982*20;R;0.519
	c52669_g1	AT3G63370	-5588.12	3.35e-28	Encodes a chloroplast RNA editing factor.	Prob(w>1):1;L;0.5524;E;0.9415;M;0.5376;P;0.8937;N;0.959*8;R;0.8919;S;0.960*10;I;0.984*11;F;0.85812;A;0.62616;L;0.64018;G;0.67019;A;0.64422;F;0.975*23;T;0.89924;N;0.85126;P;0.957*27;S;0.993**31;G;0.50332;S;0.87033;Y;0.57934;R;0.958*38;A;0.94139;E;0.981*41;L;0.57742;L;0.94543;P;0.59344;D;0.985*45;A;0.956*46;C;0.58748;L;0.93849;A;0.71550;S;0.994**53;K;0.88259;E;0.79460;D;0.87761;V;0.69862;C;0.988*63…
	c8348_g1	AT4G02070	-2365.04	0.00773216	encodes a DNA mismatch repair homolog of human MutS gene, MSH6. There are four MutS genes in Arabidopsis, MSH2, MSH3, MSH6, and MSH7, which all act as heterodimers and bind to 51-mer duplexes. MSH2*MSH6 bound the (+T) substrate strongly, (T/G) well, and (+AAG) no better than it did a (T/A) homoduplex.	Prob(w>1):6;I;0.69282;P;0.841104;K;0.835105;L;0.800129;L;0.765163;S;0.878167;R;0.591200;P;0.760227;L;0.793
	c19830_g2	AT4G02700	-898.647	0.0204058	sulfate transporter 3;(source:Araport11)	Prob(w>1):5;Q;0.6379;K;0.88710;S;0.55011;E;0.55314;I;0.91218;V;0.57819;L;0.56320;Q;0.950*25;S;0.59927;L;0.92030;R;0.58032;D;0.53735;R;0.57039;R;0.63640;D;0.51741;H;0.50142;L;0.59643;H;0.74948;N;0.80149;F;0.57251;F;0.59852;A;0.88953;P;0.58954;R;0.58356;P;0.79057;S;0.74461;Q;0.92762;G;0.94664;D;0.91065;G;0.888
	c68145_g1	AT4G05180	-1313.65	0.0229745	Encodes the PsbQ subunit of the oxygen evolving complex of photosystem II.	Prob(w>1):118;V;0.512120;R;0.567132;P;0.512172;I;0.882233;L;0.501
	c23209_g1	AT4G05420	-5591.36	4.27e-05	Structurally similar to damaged DNA binding proteins. DDB1a is part of a 350 KDa nuclear localized DET1 protein complex. This complex may physically interact with histone tails and while bound to chromatin- repress transcription of genes involved in photomorphogenesis. DDB1a is shown to be RUB-modified.	Prob(w>1):3;R;0.9037;Q;0.7709;S;0.897
	c56636_g1	AT4G09550	-605.607	8.6e-07	Encodes a gamma-tubulin complex protein that plays a role in gamma-tubulin complex localization, spindle stability and chromosomal segregation.	Prob(w>1):1;R;0.9112;L;0.6723;R;0.9454;G;0.951*5;E;0.9206;Q;0.956*7;E;0.998**8;L;0.985*61;L;0.79765;I;0.80369;P;0.82982;A;0.78183;S;0.85484;S;0.866
	c51102_g1	AT4G09670	-933.202	0.00362686	Oxidoreductase family protein;(source:Araport11)	Prob(w>1):44;S;0.53070;E;0.62171;V;0.506163;S;0.940165;I;0.578166;R;0.722169;L;0.592
	c46994_g1	AT4G11080	-2874.16	0.00755749	Encodes a protein containing three copies of the HMG (high mobility group)-box domain. The two Arabidopsis 3xHMG-box proteins are: AT4G11080 (3xHMG-box1) and AT4G23800 (3xHMG-box2). Interacts with mitotic and meiotic chromosomes.	Prob(w>1):43;A;0.886295;E;0.842427;M;0.829
	c43705_g2	AT4G13590	-1544.39	1.76e-07	Chloroplast manganese transporter required for chloroplast manganese homeostasis and photosynthetic function.	Prob(w>1):23;L;0.54128;T;0.53039;S;0.563267;E;0.957*268;W;0.929269;G;0.983*272;S;0.727273;M;0.950*275;A;0.988*
	c66564_g3	AT4G13830	-351.985	0.00544409	DnaJ-like protein (J20); nuclear gene	Prob(w>1):4;T;0.8717;D;0.830
	c1159_g1	AT4G15530	-1194.97	1.06e-10	Encodes a dual-targeted protein believed to act as a pyruvate, orthophosphate dikinase. These enzymes are normally associated with C4 photosynthesis which does not occur in Arabidopsis. However, PPDK may play a role in remobilizing nitrogen during leaf senescence in Arabidopsis. The product of the long transcript (.1 gene model) was shown to be targeted to the chloroplast, whereas the shorter tra…	Prob(w>1):60;S;0.610127;K;0.631
	c62210_g1	AT4G16150	-6254.09	0.0138651	CATMA5 is a transcriptional activator. It acts in the cold response pathway, it can bind to and activate the expression of DREB1 genes.	Prob(w>1):13;P;0.65235;F;0.50752;P;0.50857;D;0.853168;S;0.524297;D;0.878363;L;0.510385;V;0.524393;C;0.523517;P;0.512551;I;0.502577;S;0.528579;K;0.513613;F;0.506616;L;0.740625;A;0.508715;S;0.959*735;M;0.524770;M;0.524782;A;0.513878;M;0.502908;I;0.522941;S;0.847967;S;0.5111003;L;0.504
	c66861_g1	AT4G18975	-743.017	0.000673624	Pentatricopeptide repeat (PPR) superfamily protein;(source:Araport11)	Prob(w>1):1;T;0.975*
	c55221_g1	AT4G19070	-614.132	0.00898114	Putative membrane lipoprotein;(source:Araport11)	Prob(w>1):2;A;0.7669;D;0.85316;F;0.512
	c47298_g1	AT4G20020	-127.762	0.0183716	Encodes a protein involved in RNA editing in mitochondria. Member of MORF family consisting of of nine full-length proteins encoded in the nuclear genome. MORF proteins are required for all RNA editing events in plastids and for many, possibly also all, sites in mitochondria. Potential link between the RNA binding PPR protein and the protein contributing the enzymatic activity in RNA editing.	Prob(w>1):1;M;0.7942;S;0.7943;I;0.7944;R;0.7955;P;0.7956;L;0.7957;K;0.976*8;K;0.976*9;E;0.974*10;K;0.976*11;R;0.79512;I;0.976*13;Q;0.974*14;V;0.976*15;P;0.79516;A;0.79517;D;0.79418;Y;0.974*19;L;0.79520;R;0.79521;Q;0.79522;G;0.795
	c8114_g1	AT4G21065	-3432.42	1.83e-25	Tetratricopeptide repeat (TPR)-like superfamily protein;(source:Araport11)	Prob(w>1):1;S;0.965*3;L;0.8884;T;0.9215;F;0.5117;Q;0.971*9;G;0.74710;R;0.987*11;S;0.59512;S;0.59515;V;0.954*16;N;0.57017;A;0.60918;V;0.954*19;V;0.982*21;C;0.63322;Y;0.957*23;A;0.51124;R;0.55225;S;0.962*26;D;0.63727;R;0.62929;R;0.987*31;A;0.61832;L;0.977*34;F;0.971*35;F;0.981*36;F;0.88537;F;0.56639;L;0.987*40;Q;0.52041;R;0.76243;G;0.974*47;D;0.91049;F;0.95050;A;0.93951;L;0.955*52;T;0.52555;L;0.579…
	c59357_g1	AT4G21790	-996.068	0.00155286	encodes a host factor that is required for TMV virus multiplication. The mRNA is cell-to-cell mobile.	Prob(w>1):1;G;0.6642;R;0.55261;A;0.552154;N;0.583172;I;0.816
	c107207_g1	AT4G22670	-1988.61	6.75e-17	Encodes one of the 36 carboxylate clamp (CC)-tetratricopeptide repeat (TPR) proteins (Prasad 2010, Pubmed ID: 20856808) with potential to interact with Hsp90/Hsp70 as co-chaperones. The mRNA is cell-to-cell mobile.	Prob(w>1):1;T;0.959*2;I;0.981*5;P;0.5517;S;0.992**8;R;0.953*12;C;0.95013;S;0.67814;L;0.991**16;P;0.89017;L;0.985*20;P;0.52126;R;0.60984;S;0.50696;T;0.936155;A;0.522326;G;0.518
	c107104_g1	AT4G25050	-1189.35	2.21e-07	encodes an acyl carrier protein predominantly expressed in leaves. Gene expression is upregulated by light.	Prob(w>1):1;R;0.955*2;R;0.983*3;G;0.8744;A;0.958*10;S;0.51932;F;0.55578;A;0.50189;S;0.71890;I;0.618154;I;0.791157;E;0.524
	c52469_g1	AT4G27540	-1407.87	0.000257163	prenylated RAB acceptor 1.H;(source:Araport11)	Prob(w>1):206;A;0.903231;F;0.942
	c64007_g1	AT4G28650	-1120.42	0.000180371	Encodes one of the two putative eLRR kinase closely related to PXY (At1g08590/PXL1 and At4g28650/PXL2). Insertion mutants in either pxl1 or pxl2 do not exhibit an obvious phenotype in the stem; double-mutant combinations of a Col allele, of pxy (pxy-3) with pxl1 and pxl2, generate a more severe vascular phenotype than pxy-3 alone, suggesting that these genes act synergistically with PXY in regula…	Prob(w>1):1;P;0.6092;E;0.977*3;C;0.976*4;G;0.5955;N;0.969*9;I;0.93310;D;0.974*11;E;0.52912;K;0.88816;Y;0.87917;S;0.92419;G;0.974*20;V;0.87521;V;0.82622;L;0.978*23;L;0.954*24;E;0.57025;L;0.90427;T;0.52428;G;0.972*29;R;0.955*30;E;0.965*31;A;0.975*33;D;0.94635;G;0.58236;D;0.59537;D;0.50739;Q;0.983*42;L;0.91643;A;0.64145;W;0.85147;L;0.89648;L;0.79450;G;0.972*51;D;0.981*53;L;0.76854;S;0.76855;D;0.5875…
	c43883_g1	AT4G30180	-1188.24	0.00346366	hypothetical protein;(source:Araport11)	Prob(w>1):55;S;0.650135;S;0.937
	c32890_g1	AT4G31110	-6017.32	5.39e-07	Wall-associated kinase family protein;(source:Araport11)	Prob(w>1):2;G;0.8346;L;0.5201055;P;0.9131056;K;0.5341058;N;0.8671060;S;0.5341062;L;0.5211064;E;0.9271066;N;0.9061069;L;0.5491075;Q;0.8471080;L;0.854
	c68920_g1	AT4G31805	-2580.41	5.45e-08	Encodes POLAR, a scaffold protein associated with cellular asymmetry of meristemoids. Its transcript levels change after inducing MUTE expression in a mute background.	Prob(w>1):1;R;0.968*2;T;0.8635;R;0.968*7;R;0.955*8;I;0.88014;E;0.81641;R;0.583
	c94676_g1	AT4G33160	-3235.69	2.58e-12	F-box family protein;(source:Araport11)	Prob(w>1):21;R;0.952*22;S;0.976*23;L;0.951*24;P;0.50725;F;0.56426;S;0.92927;R;0.63728;L;0.964*29;S;0.973*30;T;0.87931;R;0.963*33;K;0.56835;S;0.990**36;S;0.92937;T;0.990*38;R;0.957*39;S;0.92741;L;0.53348;P;0.57966;F;0.51372;I;0.658153;T;0.534193;H;0.901198;P;0.615229;L;0.601241;A;0.548247;S;0.570
	c65237_g2	AT4G33300	-6768.19	0.0210335	Encodes a member of the ADR1 family nucleotide-binding leucine-rich repeat (NB-LRR) immune receptors.	Prob(w>1):2;G;0.5825;A;0.601210;P;0.521
	c60548_g1	AT4G33330	-1950.83	5.97e-08	Encodes a glucuronyltransferase responsible for the addition of GlcA residues onto xylan and for secondary wall deposition.	Prob(w>1):4;G;0.65924;V;0.82353;P;0.85688;E;0.501143;D;0.755147;L;0.649280;G;0.996**281;D;0.634284;S;0.993**297;V;0.670300;A;0.978*303;E;0.663304;V;0.843306;R;0.721307;P;0.764308;F;0.631310;R;0.850311;M;0.915314;A;0.767316;R;0.942321;E;0.702324;R;0.984*325;W;0.957*328;E;0.990*332;P;0.832
	c43604_g1	AT4G33430	-809.508	0.0175636	Leu-rich receptor Serine/threonine protein kinase. Component of BR signaling that interacts with BRI1 in vitro and in vivo to form a heterodimer. Brassinolide-dependent association of BRI1 and BAK1 in vivo. Phosphorylation of both BRI1 and BAK1 on Thr residues was BR dependent. Although BAK1 and BRI1 alone localize in the plasma membrane, when BAK1 and BRI1 are coexpressed, the heterodimer BAK1/B…	Prob(w>1):49;A;0.87556;A;0.688
	c47138_g1	AT4G34040	-1764.8	1.21e-16	RING/U-box superfamily protein;(source:Araport11)	Prob(w>1):38;S;0.559108;D;0.963*190;E;0.986*191;L;0.558193;E;0.976*195;G;0.980*197;K;0.968*198;I;0.691199;S;0.990*201;R;0.993**202;K;0.876206;S;0.983*207;F;0.561208;L;0.552209;D;0.802210;A;0.823212;K;0.993**213;R;0.993**215;I;0.557219;N;0.769220;E;0.986*221;S;0.854222;N;0.992**223;C;0.570224;I;0.993**225;I;0.729226;C;0.992**227;Q;0.599
	c67376_g1	AT4G34700	-1581.9	0.0417963	Encodes the B22 subunit of eukaryotic mitochondrial Complex I. Mutation in the gene display pleiotropic phenotypes including shorter roots, smaller plants and delayed flowering. The mRNA is cell-to-cell mobile.	Prob(w>1):8;S;0.81584;A;0.877200;T;0.678
	c30140_g1	AT4G34890	-6121.88	1.17e-13	Encodes a xanthine dehydrogenase, involved in purine catabolism. Ubiquitously expressed, but the transcript level is altered during aging, senescence, salt and cold stress, ABA treatment, and dark treatment. RNAi lines that suppress both XDH1 and XDH2 produce small plants with reduced fertility and accelerated leaf senescence. Role in drought tolerance.	Prob(w>1):568;L;0.758717;V;0.888818;L;0.808909;A;0.9311107;G;0.9271109;A;0.974*1114;Q;0.969*1115;I;0.7991121;W;0.986*1122;I;0.8931123;R;0.990**1124;P;0.950*
	c92468_g1	AT4G35350	-101.033	0.0254686	tracheary element vacuolar protein	Prob(w>1):1;K;0.999**2;N;1.000**3;S;1.000**4;W;0.7375;G;1.000**6;A;0.989*7;E;0.999**8;W;1.000**9;G;0.77110;E;1.000**
	c65846_g1	AT4G35910	-2004.48	3.46e-13	Encodes a cytoplasmic thiouridylase that is essential for tRNA thiolation. Its activity appears to be important in root development.	Prob(w>1):1;L;0.958*3;G;0.987*4;M;0.994**6;S;0.985*7;L;0.977*8;E;0.989*19;P;0.52824;G;0.51884;K;0.520117;T;0.922296;H;0.579308;E;0.925348;A;0.560
	c80097_g1	AT4G36720	-1205.01	0.0467551	HVA22-like protein K;(source:Araport11)	Prob(w>1):1;S;0.780184;E;0.767
	c43234_g1	AT4G36810	-2243.56	0.0109654	Encodes a protein with geranylgeranyl pyrophosphate synthase activity involved in isoprenoid biosynthesis. The enzyme appears to be targeted to the chloroplast in epidermal cells and guard cells of leaves, and in etioplasts in roots. The mRNA is cell-to-cell mobile.	Prob(w>1):1;K;0.58323;A;0.52584;R;0.538335;D;0.957*
	c84504_g1	AT4G37250	-444.707	0.00149745	Leucine-rich repeat protein kinase family protein;(source:Araport11)	Prob(w>1):5;I;0.8878;G;0.76255;A;0.59862;A;0.74769;V;0.73582;A;0.968*
	c120042_g1	AT4G37680	-2595.55	1.19e-09	heptahelical transmembrane protein HHP4	Prob(w>1):1;L;0.5166;A;0.8837;S;0.89811;W;0.83713;I;0.978*15;A;0.57216;F;0.991**18;S;0.93969;G;0.673263;R;0.891306;C;0.510
	c49401_g1	AT4G37850	-1053.09	0.00124306	basic helix-loop-helix (bHLH) DNA-binding superfamily protein;(source:Araport11)	Prob(w>1):92;T;0.539108;P;0.981*
	c107693_g1	AT4G38580	-1325.52	0.0142593	putative farnesylated protein (At4g38580) mRNA, complete	Prob(w>1):109;V;0.887
	c66446_g3	AT4G39250	-682.486	0.000476052	RAD-like 1;(source:Araport11)	Prob(w>1):27;R;0.51878;S;0.90989;S;0.55895;L;0.91497;Y;0.91199;K;0.984*
	c47646_g1	AT4G39330	-2069.55	7.08e-11	cinnamyl alcohol dehydrogenase 9;(source:Araport11)	Prob(w>1):15;S;0.88135;E;0.76945;T;0.83449;M;0.74176;R;0.77877;S;0.93678;A;0.995**79;S;0.73581;T;0.994**82;W;0.995**83;P;0.998**84;A;0.999**85;P;0.92186;A;0.90687;S;0.982*88;P;0.998**89;A;0.996**90;T;0.81692;A;0.91993;G;0.975*94;S;0.995**95;A;0.89296;T;0.997**97;R;0.90098;T;0.74299;T;0.999**100;A;0.901101;R;0.999**102;S;0.916103;S;0.996**104;S;0.959*105;S;0.998**106;T;0.999**107;A;0.718108;P;0.99…
	c19638_g1	AT5G01310	-775.263	0.00825389	Encodes a protein that has adenylylsulfate sulfohydrolase activity (E.C. 3.6.2.1) in vitro.	Prob(w>1):6;L;0.5959;D;0.57510;I;0.51611;T;0.58418;I;0.55220;M;0.53922;A;0.53723;K;0.57230;N;0.50032;L;0.53133;S;0.58637;S;0.51738;F;0.60341;S;0.50042;M;0.52543;E;0.55946;K;0.57549;A;0.52350;A;0.58851;T;0.59352;D;0.515
	c22991_g1	AT5G01500	-2217.72	3.22e-36	encodes an ATP/ADP carrier that is located to the thylakoid membrane involved in providing ATP during thylakoid biogenesis and turnover The mRNA is cell-to-cell mobile.	Prob(w>1):53;E;0.89356;A;0.91660;A;0.865120;A;0.883212;K;0.877254;L;0.869255;F;0.999**256;K;0.999**257;K;0.983*258;S;0.998**259;L;0.889260;P;0.995**261;E;0.999**262;K;0.991**263;Y;0.995**264;Q;0.995**266;R;0.998**267;P;0.999**268;E;0.996**270;S;0.995**271;L;0.994**272;A;0.994**273;T;0.990**274;A;0.896276;I;0.992**277;S;0.997**278;A;0.994**279;T;0.977*281;A;0.999**282;T;0.997**283;F;0.662284;M;0.9…
	c50715_g1	AT5G02290	-481.194	0.0015082	Encodes a candidate protein kinase NAK that is similar to the oncogenes met and abl.	Prob(w>1):1;L;0.7822;I;0.79671;N;0.862
	c51731_g2	AT5G02500	-652.51	0.04466	Encodes a member of heat shock protein 70 family. Hsc70-1 negatively regulates the expression of Hsp101 through HsfA1d, HsfA1e and HsfA2. During non-HS condition, Hsc70-1 attenuates the activity of HsfAs and finally affects the expression of HsfA2 and Hsp101 genes. hsc70-1 mutant showed thermotolerance phenotype due to higher expression of Hsp101 and other HS inducible genes.	Prob(w>1):1;R;0.7592;S;0.7593;A;0.7584;L;0.7585;V;0.7586;S;0.7587;F;0.7588;L;0.7589;A;0.75810;L;0.75811;T;0.964*12;G;0.75813;S;0.75814;M;0.75815;S;0.75916;Q;0.75917;L;0.75918;P;0.75819;L;0.964*20;L;0.75821;L;0.75822;L;0.964*23;M;0.75924;R;0.965*25;R;0.75826;P;0.75927;A;0.75928;S;0.75829;V;0.75830;R;0.75831;R;0.965*32;M;0.75933;S;0.75934;Y;0.75835;L;0.965*36;I;0.75837;L;0.75838;A;0.75839;V;0.75840…
	c69807_g1	AT5G03170	-704.963	0.00741286	Encodes FLA11, a member of fasciclin-like arabinogalactan proteins (FLAs) containing a cell adhesion fasciclin (FAS) domain. Mutations result in altered stem biomechanics with reduced tensile strength and reduced tensile modulus of elasticity, as well as altered cell wall architecture and composition, with increased cellulose microfibril angle, reduced arabinose, galactose and cellulose content.	Prob(w>1):1;L;0.89770;P;0.706
	c61102_g1	AT5G03415	-494.764	0.00604363	Encodes a homolog of the animal DP protein. DP, in animals, forms a heterodimer with E2F and plays a central role in G1/S transition in the cell division cycle. DPB has been shown to interact with non phosphorylated E2Fc; when E2Fc is phosphorylated, the formation of the E2Fc/DPB heterodimer is lost.	Prob(w>1):33;C;0.92684;A;0.82685;D;0.905
	c61850_g1	AT5G04290	-4013.03	3.5e-10	Encodes SPT5-Like, a member of the nuclear SPT5 (Suppressor of Ty insertion 5) RNA polymerase (RNAP) elongation factor family that is characterized by the presence of a carboxy-terminal extension with more than 40 WG/GW motifs. Interacts with AGO4. Required for RNA-directed DNA methylation. The mRNA is cell-to-cell mobile.	Prob(w>1):1;S;0.9062;F;0.6463;A;0.82458;R;0.57172;A;0.552245;S;0.548415;E;0.879531;Q;0.509653;S;0.909654;G;0.980*655;E;0.868657;S;0.824658;W;0.907659;E;0.987*660;S;0.923664;G;0.898667;E;0.889671;N;0.937
	c87476_g1	AT5G05820	-748.605	0.00312803	Nucleotide-sugar transporter family protein;(source:Araport11)	Prob(w>1):2;T;0.6176;R;0.54612;Y;0.50214;K;0.50715;T;0.50020;G;0.50244;E;0.50147;K;0.52448;T;0.52355;F;0.51262;I;0.58864;S;0.501
	c68611_g1	AT5G06560	-3287.44	5.69e-06	myosin-binding protein (Protein of unknown function, DUF593);(source:Araport11)	Prob(w>1):464;A;0.828467;Q;0.772476;R;0.812477;R;0.825
	c9232_g1	AT5G08305	-3293.17	0.0486021	E+-type pentatricopeptide repeat protein involved in C to U editing in mitochondria and chloroplasts.	Prob(w>1):7;R;0.687262;H;0.850390;D;0.833
	c57905_g1	AT5G11710	-368.554	0.000179897	EPSIN1 plays an important role in the vacuolar trafficking of soluble proteins at the trans-Golgi network via its interaction with gamma-ADR, VTI11, VSR1, and clathrin. Associated with actin filaments and with the Golgi complex. Expressed in most tissues. The mRNA is cell-to-cell mobile.	Prob(w>1):18;R;0.989*21;R;0.68822;R;0.66323;A;0.994**24;S;0.992**25;W;0.967*26;A;0.88327;S;0.996**29;S;0.999**30;F;0.974*32;L;0.994**33;G;0.996**34;F;0.981*35;P;0.84136;L;0.997**37;E;0.71138;S;0.973*40;L;0.868
	c19644_g2	AT5G12100	-3800.6	0.00833186	pentatricopeptide (PPR) repeat-containing protein;(source:Araport11)	Prob(w>1):2;K;0.805622;L;0.639
	c93811_g1	AT5G12110	-1455.61	0.00115952	elongation factor 1-beta 1;(source:Araport11)	Prob(w>1):2;C;0.9403;G;0.983*8;V;0.50354;K;0.559188;Y;0.537197;M;0.584222;Y;0.560
	c56459_g1	AT5G12190	-589.319	0.00057389	RNA-binding (RRM/RBD/RNP motifs) family protein;(source:Araport11)	Prob(w>1):1;L;0.6902;A;0.6823;S;0.985*
	c37470_g1	AT5G13200	-1730.07	0.0067367	Encodes a protein with unknown function that is involved in hormone mediated regulation of seed germination/dormancy.	Prob(w>1):3;L;0.60152;K;0.623206;I;0.612260;G;0.902262;A;0.572
	c37577_g1	AT5G13800	-3001.29	0.00578704	Encodes a pheophytinase that is involved in chlorophyll breakdown. Its transcript levels increase during senescence and pph-1 mutants have a stay-green phenotype.	Prob(w>1):42;R;0.868224;G;0.895
	c61431_g1	AT5G13840	-2411.82	7.17e-12	FIZZY-related 3;(source:Araport11)	Prob(w>1):7;F;0.5918;F;0.55039;A;0.70178;G;0.508170;T;0.540364;V;0.569387;N;0.526434;P;0.978*435;V;0.896436;R;0.799437;H;0.975*438;T;0.977*440;V;0.997**442;S;0.984*443;M;0.973*446;T;0.660447;H;0.996**449;R;0.990*
	c93673_g1	AT5G13960	-4208.03	0.0184974	Encodes a histone 3 lysine 9 specific methyltransferase involved in the maintenance of DNA methylation. SUVH4/KYP is a SU(VAR)3-9 homolog, a SET domain protein. Known SET domain proteins are involved in epigenetic control of gene expression. There are 10 SUVH genes in Arabidopsis and members of this subfamily of the SET proteins have an additional conserved SRA domain. In kyp mutants, there is a …	Prob(w>1):234;K;0.684309;M;0.546
	c33074_g1	AT5G14740	-1158.18	0.000163049	Encodes a beta carbonic anhydrase likely to be localized in the cytoplasm. Expression of its mRNA is seen in etiolated seedlings and points to a possible nonphotosynthetic role for this isoform.	Prob(w>1):1;Q;0.988*2;S;0.977*3;P;0.7094;K;0.71382;I;0.670
	c61052_g1	AT5G15170	-3227.7	1.01e-08	Tyrosyl-DNA phosphodiesterase 1 involved in DNA repair. TDP1 is involved the repair of Topoisomerase 1 cleavage complexes (tdp1 mutants are camptotecin hypersensitive). tdp1/wss1A double mutants show a synergistic sensitivity after camptothecin treatment. tdp1/mus81 double mutants show an elevated number of dead cells in root meristems after camptothecin treatment (compared to the single mutants).	Prob(w>1):4;S;0.9185;S;0.9076;N;0.9367;L;0.889
	c66344_g2	AT5G15400	-5534.64	2.17e-06	Single copy gene encoding a putative ubiquitin conjugating E4 factor. Contains Ub elongating factor core domain and C-terminal U-box. Involved in ubiquitination of NLRs.	Prob(w>1):1;E;0.956*255;G;0.929593;T;0.939594;L;0.645595;M;0.633
	c43142_g1	AT5G16180	-5867.15	1.07e-08	Promotes the splicing of chloroplast group II introns. Splices atpF introns.	Prob(w>1):19;F;0.69422;P;0.69537;L;0.69360;W;0.85961;I;0.960*64;D;0.968*65;G;0.62066;A;0.967*67;D;0.970*68;A;0.93569;L;0.94370;K;0.54571;M;0.991**73;T;0.88574;A;0.94575;P;0.90676;W;0.84277;M;0.989*78;S;0.64581;L;0.57882;V;0.92985;R;0.65086;D;0.91587;Q;0.91888;V;0.94289;L;0.85990;D;0.91592;S;0.979*93;S;0.971*95;R;0.88898;A;0.771100;R;0.671101;K;0.982*102;H;0.907105;D;0.991**106;G;0.810107;R;0.974*…
	c26108_g1	AT5G16840	-2169.46	0.00395875	Binds to ACD11 and fungal elicitor RxLR207. Regulates ROS mediated defense response.	Prob(w>1):3;R;0.53972;F;0.955*
	c27529_g1	AT5G17790	-6213.59	8.02e-05	Encodes a zinc-finger motif containing protein that is essential for chloroplast RNA editing. The protein physically interacts with ORRM1 and other components of chloroplast editosomes. VAR3 is a part of a protein complex required for normal chloroplast and palisade cell development. Mutants display a variegated phenotype due to somatic areas lacking or containing developmentally retarded chlorop…	Prob(w>1):5;D;0.8446;S;0.71811;D;0.77616;S;0.70735;P;0.670140;R;0.598216;M;0.594457;N;0.594490;E;0.600
	c44094_g1	AT5G17820	-2155.28	0.0487662	Peroxidase superfamily protein, overexpression increases ROS.	Prob(w>1):58;Q;0.728161;N;0.852
	c123287_g1	AT5G18280	-1125.66	1.43e-08	Encodes an enzyme with ATPase and ADPase activity (an apyrase) that when mutated in combination with ATAPY1 causes a complete inhibition of pollen germination.	Prob(w>1):1;I;0.986*2;A;0.6723;T;0.9124;E;0.973*5;P;0.973*6;R;0.975*8;Q;0.91517;V;0.50931;S;0.712116;S;0.512
	c65430_g5	AT5G19330	-4578.58	3.05e-08	Encodes an armadillo repeat protein involved in the abscisic acid response. The protein interacts with a transcription factor, ABF2, which controls ABA-dependent gene expression via the G-box-type ABA-responsive elements.	Prob(w>1):444;A;0.953*445;R;0.592448;E;0.980*450;P;0.973*451;N;0.958*454;L;0.945456;S;0.687460;K;0.626
	c66674_g1	AT5G19690	-3975.59	0.000123523	encodes an oligosaccharyl transferase involved response to high salt. Mutants are hypersensitive to high salt conditions The mRNA is cell-to-cell mobile.	Prob(w>1):1;R;0.6472;S;0.9383;L;0.9304;R;0.968*5;R;0.950*19;Q;0.654198;F;0.559276;S;0.627454;D;0.553473;S;0.952*480;N;0.503502;V;0.560648;K;0.580741;R;0.592
	c65241_g1	AT5G20320	-1051.89	0.00196448	Encodes an RNase III-like enzyme that catalyzes processing of trans-acting small interfering RNA precursors in a distinct small RNA biogenesis pathway. The protein is also involved in the production of 21-nt primary siRNAs from both inverted-repeat constructs and endogenous sequences, as well as the RDR6-dependent 21-nt secondary siRNAs involved in long-range cell-to-cell signaling. It binds DRB4…	Prob(w>1):19;S;0.823
	c80082_g1	AT5G20910	-2014.51	1.15e-08	Encodes an E3 ligase that can interact with and polyubiquitinate ABI3 in vitro. AIP2 likely negatively regulates ABA signaling by targeting ABI3 for post-translational destruction.	Prob(w>1):1;K;0.7542;K;0.8824;R;0.8815;R;0.980*6;R;0.979*7;R;0.974*
	c58455_g1	AT5G21930	-4653.54	6.3e-13	P-Type ATPase, mediates copper transport to chloroplast thylakoid lumen. Required for accumulation of copper-containing plastocyanin in the thylakoid lumen and for effective photosynthetic electron transport	Prob(w>1):192;F;0.889195;G;0.920196;N;0.994**197;N;0.871198;S;0.941202;R;0.979*
	c142661_g1	AT5G21960	-1018.95	0.000239711	encodes a member of the DREB subfamily A-5 of ERF/AP2 transcription factor family. The protein contains one AP2 domain. There are 15 members in this subfamily including RAP2.1, RAP2.9 and RAP2.10.	Prob(w>1):14;A;0.75238;A;0.79339;G;0.83861;L;0.57665;R;0.65866;Q;0.85767;R;0.81269;R;0.61570;R;0.90471;R;0.90674;R;0.57377;R;0.80678;L;0.65379;G;0.968*83;R;0.94685;R;0.56486;L;0.63587;S;0.61288;R;0.538
	c53812_g1	AT5G22620	-2874.59	8e-05	encodes a putative 2-carboxy-D-arabinitol 1-phosphate phosphatase	Prob(w>1):1;R;0.8883;S;0.7467;S;0.93527;S;0.894229;Q;0.835
	c48344_g1	AT5G23190	-7086.33	8.17e-09	cytochrome P450 CYP86B1, nuclear gene for chloroplast product. CYP86B1 is a very long chain fatty acid hydroxylase specifically involved in polyester monomer biosynthesis during the course of plant development.	Prob(w>1):1;L;0.9032;L;0.9265;L;0.8158;R;0.955*9;S;0.65813;T;0.80914;P;0.86615;R;0.972*16;P;0.849477;Q;0.6711123;S;0.816
	c18029_g1	AT5G24780	-1416.91	0.000205822	encodes an acid phosphatase similar to soybean vegetative storage proteins. Gene expression is induced by wounding and jasmonic acid.	Prob(w>1):1;V;0.546148;K;0.566158;S;0.638174;R;0.632212;S;0.798213;T;0.978*215;R;0.996**216;R;0.990**217;I;0.713218;F;0.619220;L;0.844221;E;0.981*222;Y;0.979*
	c65944_g1	AT5G25400	-2199.4	2.07e-05	Nucleotide-sugar transporter family protein;(source:Araport11)	Prob(w>1):2;E;0.962*3;K;0.9224;G;0.6847;V;0.7878;D;0.975*17;G;0.85128;I;0.73136;A;0.61681;L;0.68189;D;0.977*113;S;0.578153;I;0.969*250;R;0.611
	c135652_g1	AT5G26660	-473.3	0.0299308	myb domain protein 86;(source:Araport11)	Prob(w>1):3;K;0.9285;L;0.5658;N;0.80217;L;0.56218;A;0.70424;G;0.55632;V;0.57533;S;0.70435;L;0.52136;M;0.60339;L;0.57040;L;0.82141;L;0.885
	c37206_g2	AT5G29000	-2216.82	0.0158581	MYB-CC family member. PHL1 acts redundantly with PHR1 to regulate responses to Pi starvation.	Prob(w>1):17;S;0.87618;P;0.649223;D;0.705
	c46266_g1	AT5G37660	-1716.43	0.0181815	Encodes a plasmodesmal protein that may be involved in the intercellular movement of molecules through the plasmodesmata. The protein has two DUF26 domains and a single transmembrane domain.	Prob(w>1):265;C;0.567266;L;0.562267;A;0.808268;H;0.921
	c61142_g1	AT5G40530	-1027.28	5.98e-12	S-adenosyl-L-methionine-dependent methyltransferases superfamily protein;(source:Araport11)	Prob(w>1):12;Q;0.75176;I;0.743128;P;0.733129;L;0.990*130;E;0.997**133;C;0.888134;V;0.751135;D;0.962*136;V;0.550137;A;0.930138;V;0.980*140;C;0.983*141;L;0.998**142;S;0.995**143;L;0.904144;M;0.682145;G;0.996**146;T;0.973*147;N;0.765149;P;0.788150;N;0.985*151;Y;0.973*154;E;0.997**
	c65581_g2	AT5G40930	-1015.49	0.0465477	Form of TOM20, which is a component of the TOM complex involved in transport of nuclear-encoded mitochondrial proteins	Prob(w>1):11;W;0.86412;T;0.755
	c56779_g2	AT5G41040	-1485.3	0.0148288	Encodes a feruloyl-CoA transferase required for suberin synthesis. Has feruloyl-CoA-dependent feruloyl transferase activity towards substrates with a primary alcohol.	Prob(w>1):119;D;0.592238;G;0.868
	c4693_g1	AT5G42960	-1383.65	0.0120488	outer envelope pore 24B-like protein;(source:Araport11)	Prob(w>1):23;S;0.59969;C;0.55676;A;0.52878;R;0.71779;R;0.89381;A;0.58889;L;0.50695;A;0.931114;V;0.895130;K;0.599140;V;0.528144;E;0.666145;I;0.582146;V;0.866157;S;0.595
	c94203_g1	AT5G47010	-8037.25	4.27e-09	Required for nonsense-mediated mRNA decay. Involved in RNA interference. lba1 mutants has reduced sugar-induced expression of Atb- amylase, is hypersensitive to glucose and abscisic acid and resistant to mannose, and shows early flowering, short day-sensitive growth, and seed germination phenotypes. The mRNA is cell-to-cell mobile.	Prob(w>1):5;H;0.9127;L;0.9258;F;0.90010;N;0.63111;L;0.953*13;F;0.87514;S;0.94859;L;0.50399;T;0.501187;A;0.500785;A;0.5061434;T;0.5171465;T;0.9101498;P;0.512
	c59736_g2	AT5G48670	-1458.18	1.06e-15	AGL80 is a member of the MADS box family of genes. AGL80 functions as a transcription factor within the central cell gene regulatory network and controls the expression of downstream genes required for central cell development and function.	Prob(w>1):1;K;0.999**2;L;0.998**3;K;0.9404;L;0.999**5;A;0.999**6;W;0.9287;I;0.999**8;A;0.9419;N;1.000**10;D;1.000**11;S;0.982*13;R;0.998**15;A;0.985*16;T;0.995**17;F;0.999**18;K;0.999**19;K;1.000**22;K;0.94024;L;0.996**25;M;0.999**26;K;0.92727;K;0.80328;A;0.999**29;S;0.998**30;E;0.972*31;L;0.993**32;A;0.971*33;T;0.998**34;L;0.988*36;D;0.998**38;K;0.999**39;A;1.000**42;I;0.999**43;V;0.997**44;Y;1.…
	c119764_g1	AT5G48930	-1980.48	0.0150951	At5g48930 has been shown to encode for the hydroxycinnamoyl-Coenzyme A shikimate/quinate hydroxycinnamoyltransferase (HCT) both synthesizing and catabolizing the hydroxycinnamoylesters (coumaroyl/caffeoyl shikimate and quinate) involved in the phenylpropanoid pathway. Influence on the accumulation of flavonoids which in turn inhibit auxin transport and reduce plant growth. The mRNA is cell-to-cel…	Prob(w>1):61;C;0.891272;Q;0.882278;A;0.891
	c49235_g1	AT5G49550	-907.131	2.27e-06	Putative homolog of mammalian BLOC-1 Subunit 2. Protein - protein interaction with BLOS1.	Prob(w>1):5;G;0.5986;S;0.988*7;G;0.9049;D;0.94710;Q;0.65111;T;0.981*13;K;0.91438;T;0.53563;Q;0.50166;A;0.60896;Y;0.626132;C;0.667
	c17260_g1	AT5G49610	-2190.36	0.00200853	F-box family protein;(source:Araport11)	Prob(w>1):2;Q;0.5475;R;0.89950;I;0.50991;R;0.500302;T;0.526374;R;0.500
	c57367_g1	AT5G50300	-997.818	0.022682	Encodes a homolog of the adenine-guanine-hypoxanthine transporter AzgA of Aspergillus nidulans. Function as a plant adenine-guanine transporter. Two closely related genes exist in Arabidopsis: AT3G10960 (Azg1) and AT5G50300 (Azg2).	Prob(w>1):15;E;0.91645;S;0.949
	c94265_g1	AT5G50390	-4568.78	0.00166781	Pentatricopeptide repeat (PPR-like) superfamily protein;(source:Araport11)	Prob(w>1):2;L;0.89936;G;0.81172;D;0.940420;I;0.654
	c134196_g1	AT5G51040	-1315.36	7.5e-05	Encodes succinate dehydrogenase assembly factor 2 (SDHAF2), a low abundance mitochondrial protein needed for assembly and activity of mitochondrial complex II and for normal root elongation.Sdhaf2 knockdown line showed lowered SDH1 protein abundance, lowered maximal SDH activity and less protein-bound FAD at the molecular mass of SDH1.	Prob(w>1):1;T;0.7765;C;0.8497;G;0.5169;D;0.90610;D;0.63111;L;0.77750;Y;0.744
	c66512_g1	AT5G52520	-3373.92	2.82e-20	Encodes a chloroplast and mitochondria localized prolyl-tRNA synthetase.	Prob(w>1):1;F;0.969*6;V;0.9027;T;0.973*9;S;0.68910;M;0.998**11;A;0.72912;M;0.989*13;G;0.92314;A;0.70915;L;0.73716;R;0.977*20;L;0.73523;L;0.67024;R;0.73627;S;0.976*28;K;0.993**30;L;0.85331;L;0.70532;S;0.74833;C;0.74635;I;0.90536;S;0.75837;L;0.982*40;R;0.83241;L;0.73542;R;0.73445;R;0.93947;R;0.83448;S;0.972*49;R;0.69853;S;0.71959;T;0.73263;P;0.68788;S;0.631233;E;0.817295;N;0.577450;V;0.627452;H;0.6…
	c23936_g1	AT5G52880	-1822.31	0.000550437	F-box family protein;(source:Araport11)	Prob(w>1):299;N;0.878300;N;0.941
	c134143_g1	AT5G53370	-1153.07	0.0465703	pectin methylesterase PCR fragment F;(source:Araport11)	Prob(w>1):15;A;0.81149;S;0.812126;M;0.805
	c56954_g1	AT5G53450	-1987.39	1.34e-08	FBN11 contains a lipid-binding FBN domain and a kinase domain. It is induced by osmotic stress and loss of function mutants show decreased germination when grown under osmotic stress conditions.	Prob(w>1):1;N;0.8914;T;0.8858;L;0.83215;L;0.89717;Q;0.984*20;A;0.976*22;K;0.987*23;P;0.94824;S;0.970*26;R;0.761288;R;0.563
	c57333_g1	AT5G54440	-3991.18	3.9e-19	Encodes a putative TRAPPII tethering factor required for cell plate assembly during cytokinesis. Part of multi-protein complex, acting as guanine nucleotide exchange factors (GEFs) and possibly as tethers, regulating intracellular trafficking.	Prob(w>1):2;V;0.7833;S;0.957*5;L;0.966*6;W;0.955*7;R;0.8359;P;0.68511;K;0.991**12;K;0.69114;P;0.990*15;V;0.52217;V;0.80518;E;0.92619;N;0.61021;Q;0.93422;A;0.954*23;E;0.985*24;F;0.67125;I;0.63227;T;0.982*29;A;0.992**30;T;0.55531;I;0.73532;V;0.974*33;L;0.65734;V;0.63935;S;0.997**37;E;0.996**39;R;0.63941;W;0.963*43;I;0.61444;V;0.50846;V;0.60947;S;0.75148;F;0.975*49;E;0.74653;M;0.64874;A;0.629157;L;0…
	c65065_g2	AT5G55070	-2444.41	1.38e-05	Encodes the E2 subunit of the 2-oxoglutarate dehydrogenase.	Prob(w>1):1;G;0.5772;R;0.9325;R;0.9326;R;0.9227;P;0.5219;S;0.93013;F;0.51526;Y;0.51153;C;0.525192;A;0.527
	c7864_g1	AT5G55220	-2417.29	1.06e-07	Contains with HP22 a protein that is related to the bacterial trigger factor chaperone. Plants depleted of either HP22 or HP65b or even both were increasingly delayed in leaf senescence and retained much longer stromal chloroplast constituents than wild-type plants.	Prob(w>1):10;N;0.58511;R;0.50513;A;0.62918;M;0.82324;Q;0.56347;F;0.59585;T;0.534116;E;0.857181;R;0.552227;I;0.617252;K;0.881255;E;0.979*256;W;0.503257;I;0.963*259;V;0.956*260;Y;0.600261;K;0.897
	c108241_g1	AT5G55830	-2550.17	4.08e-06	Concanavalin A-like lectin protein kinase family protein;(source:Araport11)	Prob(w>1):3;I;0.5144;I;0.950*6;W;0.9207;Q;0.979*89;L;0.516218;G;0.910421;Q;0.546
	c60350_g1	AT5G56360	-807.484	0.00137908	Encodes PSL4, beta-subunit of endoplasmic reticulum-resident glucosidase II, which is essential for stable accumulation and quality control of the elf18 receptor EFR but not the flg22 receptor FLS2. The mRNA is cell-to-cell mobile.	Prob(w>1):35;N;0.65061;T;0.68292;A;0.68597;H;0.70899;R;0.701100;H;0.714106;R;0.667110;L;0.926111;S;0.962*112;R;0.989*
	c62704_g2	AT5G57580	-3092.35	0.00459925	Calmodulin-binding protein;(source:Araport11)	Prob(w>1):1;S;0.9033;E;0.5764;I;0.5348;W;0.89210;R;0.72312;F;0.65213;I;0.79914;S;0.89315;Q;0.63119;A;0.78721;N;0.86022;S;0.90723;Y;0.82824;S;0.90125;R;0.59526;F;0.58028;Q;0.82229;I;0.76131;H;0.92236;I;0.72437;T;0.52839;N;0.94940;V;0.88041;Q;0.66043;D;0.86846;I;0.73749;L;0.61150;I;0.80452;W;0.74553;P;0.87954;Y;0.59657;V;0.76258;L;0.61259;G;0.63560;K;0.70361;P;0.90862;S;0.56466;C;0.92570;D;0.83871;…
	c54823_g2	AT5G57690	-1296.39	0.000263704	Involved in nitric oxide-dependent pollen tube guidance and fertilization.	Prob(w>1):11;A;0.54716;P;0.66517;R;0.59334;R;0.63836;G;0.67043;V;0.86954;E;0.70156;F;0.58858;R;0.86361;R;0.89165;C;0.778106;M;0.827113;P;0.984*114;S;0.924116;K;0.992**
	c44549_g1	AT5G57850	-2423.26	0.00301725	ADCL encodes a protein that acts as a 4-amino-4-deoxychorismate lyase. It catalyzes the production 4-aminobenzoate (pABA) production which is required for folate biosynthesis. The enzyme localizes to chloroplasts based on an import assay and GFP localization experiments. Involved in D-Amino Acid Stimulated Ethylene Production.	Prob(w>1):98;M;0.768178;D;0.855
	c55863_g5	AT5G61430	-2053.98	2.27e-23	NAC domain containing protein 100;(source:Araport11)	Prob(w>1):1;L;0.970*2;V;0.7703;K;0.5965;A;0.6186;C;0.997**7;A;0.8959;K;0.970*10;A;0.977*12;V;0.971*14;E;0.94815;K;0.997**16;E;0.59417;M;0.59618;Y;0.92019;F;0.982*20;Y;0.987*22;L;0.955*23;R;0.995**24;D;0.980*27;Y;0.970*29;T;0.998**31;L;0.969*32;R;0.995**33;T;0.998**34;N;0.999**35;R;0.90836;A;0.988*37;T;0.77938;K;0.997**39;T;0.989*40;G;0.77441;Y;0.998**42;W;0.994**43;K;0.53744;A;0.980*45;T;0.998**4…
	c59938_g1	AT5G61960	-2809.99	1.09e-11	A member of mei2-like gene family, predominantly plant-based family of genes encoding RNA binding proteins with characteristic presence of a highly conserved RNA binding motif first described in the mei2 gene of the fission yeast S. pombe. In silico analyses reveal nine mei2 -like genes in A. thaliana. They were grouped into four distinct clades, based on overall sequence similarity and subfamily…	Prob(w>1):6;C;0.978*9;L;0.83910;H;0.94811;Y;0.94412;P;0.86913;L;0.94117;Q;0.83118;V;0.960*20;S;0.989*21;A;0.91622;Q;0.50224;V;0.75692;A;0.547147;Q;0.504257;P;0.507420;S;0.517
	c65072_g1	AT5G62730	-1561.02	9.91e-17	Major facilitator superfamily protein;(source:Araport11)	Prob(w>1):1;M;0.995**2;K;0.988*3;G;0.991**4;A;0.985*6;A;0.6797;A;0.9298;K;0.999**10;I;0.93013;E;0.999**14;E;0.999**15;Y;0.994**16;A;0.92519;F;0.92020;H;0.92021;N;0.92722;P;0.994**24;L;0.92525;R;0.994**26;H;0.997**27;R;0.61329;S;0.996**30;H;0.995**31;G;0.961*32;Q;0.994**34;N;0.960*37;I;0.91038;Y;0.73655;N;0.63957;I;0.90073;Q;0.70181;K;0.605122;S;0.520131;R;0.617140;A;0.961*141;L;0.855142;I;0.993**…
	c32856_g1	AT5G63840	-5202.6	0.00560363	Encodes the alpha-subunit of a glucosidase II enzyme. A mutant has been shown to be specifically impaired in cellulose production.	Prob(w>1):469;R;0.709695;P;0.798971;L;0.612972;S;0.817
	c42964_g1	AT5G64440	-3091.04	5.61e-06	AtFAAH (fatty acid amide hydrolase) modulates endogenous NAEs (N-Acylethanolamines) levels in plants by hydrolyzing NAEs to ethanolamine and their corresponding free fatty acids. NAE depletion likely participates in the regulation of plant growth. The mRNA is cell-to-cell mobile.	Prob(w>1):1;L;0.8273;D;0.972*4;A;0.962*
	c63303_g2	AT5G64630	-3078.13	2.45e-18	Chromatin Assembly Factor-1 (CAF-1) p60 subunit. Involved in organization of the shoot and root apical meristems. In Arabidopsis, the three CAF-1 subunits are encoded by FAS1, FAS2 and, most likely, MSI1, respectively. Mutations in FAS1 or FAS2 lead to increased frequency of homologous recombination and T-DNA integration in Arabidopsis.	Prob(w>1):13;A;0.75651;L;0.82387;E;0.71195;D;0.717107;F;0.990*108;H;0.991**109;R;0.993**110;K;0.967*111;D;0.995**112;V;0.961*113;L;0.969*114;D;0.990*115;L;0.783116;E;0.711117;W;0.983*118;S;0.990*119;P;0.997**120;D;0.824121;G;0.996**122;E;0.998**123;S;0.998**124;L;0.997**125;I;0.978*126;S;0.986*128;S;0.993**129;V;0.943130;D;0.996**131;N;0.968*132;S;0.998**133;C;0.993**134;I;0.951*135;I;0.954*137;D…
	c4531_g1	AT5G65210	-1138.5	1.51e-05	Encodes TGA1, a redox-controlled regulator of systemic acquired resistance. TGA1 targets the activation sequence-1 (as-1) element of the promoter region of defense proteins. TGA1 are S-nitrosylated.	Prob(w>1):3;A;0.67444;D;0.976*45;L;0.975*46;S;0.968*47;A;0.74748;A;0.74949;I;0.998**52;A;0.979*53;D;0.997**54;E;0.60855;L;0.78757;Q;0.91759;T;0.976*60;L;0.978*62;E;0.60563;V;0.68064;L;0.983*65;S;0.78466;I;0.995**67;L;0.981*70;L;0.975*71;Q;0.986*72;A;0.991**74;A;0.92375;A;0.70176;A;0.79778;L;0.78379;E;0.76780;I;0.80382;M;0.972*84;E;0.77886;L;0.70587;E;0.966*88;H;0.68189;D;0.998**91;E;0.544
	c48511_g1	AT5G65560	-3761.32	0.000839065	Pentatricopeptide repeat (PPR) superfamily protein;(source:Araport11)	Prob(w>1):33;R;0.93834;S;0.91945;W;0.845123;A;0.511530;R;0.681596;T;0.872
	c135343_g1	AT5G67230	-2447.55	0.022399	Encodes a member of the GT43 family glycosyltransferases involved in glucuronoxylan biosynthesis: AT2G37090 (IRX9) and AT1G27600 (IRX9-L or I9H, IRX9 homolog); AT4G36890 (IRX14) and AT5G67230 (IRX14-L or I14H, IRX14 homolog). They form two functionally non-redundant groups essential for the normal elongation of glucuronoxylan backbone. I9H functions redundantly with IRX9, I14H is redundant with I…	Prob(w>1):37;K;0.832
	c67757_g1	AT5G67590	-901.201	0.0141885	Mutant leaves have a reduced capacity for cold acclimation, appear water-soaked, leak electrolytes, and accumulate reactive oxygen species constitutively. Encode a protein with high similarity to the 18-kD Fe-S subunit of complex I (NADH dehydrogenase, EC 1.6.5.3) in the mitochondrial electron transfer chain. The mRNA is cell-to-cell mobile.	Prob(w>1):97;M;0.789116;V;0.805
	c62121_g2	ATMG00090	-364.01	5.92e-06	ribosomal protein S3	Prob(w>1):4;S;0.972*5;I;0.966*49;P;0.980*50;P;0.70951;N;0.991**52;K;0.72654;E;0.94755;A;0.959*56;A;0.979*
	c63709_g2	ATMG00580	-972.262	6.51e-12	NADH dehydrogenase subunit 4	Prob(w>1):1;V;0.950*5;L;0.996**7;G;0.982*9;G;0.76910;G;0.75411;N;0.64312;R;0.94813;R;0.983*14;T;0.980*15;E;0.90116;G;0.992**17;E;0.994**18;Y;0.92819;L;0.60420;A;0.975*21;L;0.983*22;S;0.983*77;F;0.584115;A;0.809
	c66928_g3	ATMG00810	-1258.71	4.3e-07	DNA/RNA polymerases superfamily protein;(source:Araport11)	Prob(w>1):5;E;0.9436;S;0.984*7;L;0.7728;L;0.954*9;L;0.951*10;C;0.958*11;S;0.94412;C;0.57730;D;0.90556;A;0.50680;A;0.549105;A;0.509108;D;0.759110;G;0.952*112;G;0.912113;F;0.957*116;S;0.898
	c49577_g1		-248.431	0.00754985		Prob(w>1):1;A;0.5812;Q;0.5783;L;0.5784;L;0.5835;L;0.9196;R;0.974*7;Q;0.5818;G;0.5799;S;0.57910;R;0.57811;S;0.58012;G;0.64613;R;0.57814;E;0.57815;A;0.58116;G;0.57917;K;0.57818;R;0.58219;K;0.57720;G;0.57921;N;0.57822;W;0.57923;N;0.57824;P;0.57925;T;0.58126;N;0.577
	c102474_g1		-1594.52	1.37e-06		Prob(w>1):1;A;0.5913;D;0.7144;D;0.6357;R;0.8428;R;0.8809;L;0.54210;R;0.78111;R;0.80913;S;0.56026;G;0.86741;I;0.56048;A;0.55452;A;0.54059;D;0.71366;E;0.51769;K;0.959*90;E;0.56991;G;0.968*117;P;0.946119;G;0.914120;S;0.945121;P;0.794122;M;0.988*123;N;0.995**
	c114042_g1		-460.934	0.000213046		Prob(w>1):1;A;0.8072;L;0.7553;S;0.7294;S;0.7335;I;0.7336;D;0.7297;S;0.7288;S;0.7339;L;0.73010;V;0.72911;H;0.72912;L;0.73313;D;0.72614;L;0.73215;F;0.72916;A;0.94217;A;0.72818;M;0.72819;G;0.72820;Y;0.73121;D;0.968*22;D;0.72523;P;0.960*24;Y;0.72925;M;0.72826;D;0.72827;E;0.73028;D;0.72829;G;0.73230;E;0.72531;P;0.72832;L;0.73033;M;0.72834;D;0.72535;P;0.72836;D;0.72637;A;0.72738;A;0.94839;S;0.72940;D;0…
	c62548_g1		-3016.03	8.75e-10		Prob(w>1):1;A;0.855504;Y;0.884509;D;0.959*512;V;0.955*514;C;0.969*
	c63982_g1		-1988.2	5.13e-07		Prob(w>1):1;A;0.952*3;C;0.7775;H;0.9476;A;0.9067;R;0.988*32;S;0.50247;P;0.58179;S;0.565175;L;0.518304;P;0.559348;I;0.511
	c33208_g1		-243.523	0.00290813		Prob(w>1):1;A;0.954*2;A;0.9363;I;0.995**4;N;0.8695;P;0.5446;K;0.5117;E;0.988*8;Q;0.989*9;N;0.75110;L;0.57412;R;0.53113;Y;0.73315;D;0.51416;V;0.55217;L;0.690
	c40037_g1		-638.609	9.2e-09		Prob(w>1):1;A;0.998**2;T;1.000**3;T;0.983*4;T;0.983*5;K;1.000**6;I;0.998**7;C;0.999**8;T;0.983*9;C;0.79810;G;0.998**11;G;0.998**12;S;0.998**13;T;1.000**14;R;1.000**15;A;0.998**16;R;0.978*17;A;0.979*18;R;0.984*19;G;0.981*20;F;0.979*21;R;1.000**22;A;0.981*23;R;0.998**24;R;0.92325;R;0.81526;F;0.981*27;E;0.978*28;D;0.999**29;G;0.981*30;V;0.982*31;P;0.82032;R;0.85733;R;0.82034;P;0.81235;G;0.83836;M;0.…
	c41090_g1		-2532.72	6.73e-21		Prob(w>1):1;C;0.8367;T;0.76420;R;0.55227;G;0.65333;E;0.61144;D;0.51648;V;0.60152;P;0.63966;Q;0.69674;S;0.84176;K;0.990**77;S;0.991**79;D;0.997**80;Q;0.993**81;L;0.966*82;Q;0.995**83;G;0.984*84;E;0.993**87;M;0.87988;K;0.92889;D;0.91190;G;0.56691;K;0.995**92;S;0.69193;T;0.94694;N;0.995**95;F;0.91996;M;0.986*98;I;0.992**99;L;0.951*100;S;0.987*107;R;0.662112;F;0.932114;N;0.534116;E;0.611117;T;0.57812…
	c59978_g1		-1892.22	4.2e-06		Prob(w>1):1;D;0.8837;V;0.6998;L;0.87614;V;0.56516;V;0.978*17;L;0.90618;I;0.84621;R;0.86129;M;0.778
	c66219_g1		-529.179	0.0101236		Prob(w>1):1;D;0.955*3;R;0.8464;E;0.8465;I;0.75534;R;0.57750;L;0.884
	c50147_g1		-385.322	1.77e-06		Prob(w>1):1;D;0.999**2;S;0.990*3;W;0.6094;D;1.000**5;S;1.000**6;Q;0.999**7;A;0.999**8;K;0.5399;K;1.000**10;R;0.91911;P;0.999**12;K;1.000**13;V;0.988*14;P;0.59715;L;0.69816;S;0.94817;T;0.66018;G;0.988*19;S;0.66320;V;0.66621;I;0.998**22;T;0.998**23;S;0.995**24;V;0.974*25;D;0.998**26;Q;0.999**27;A;0.995**28;A;0.969*29;I;0.996**
	c3737_g1		-1162.71	6.14e-05		Prob(w>1):1;D;1.000**2;G;0.9183;G;0.9034;R;0.8885;S;0.9186;K;0.8927;L;0.9168;H;0.8999;R;0.88910;M;0.88811;I;0.998**12;M;0.993**13;K;0.992**14;G;0.91215;E;0.995**16;I;0.87817;A;1.000**18;I;0.999**19;A;1.000**20;K;0.999**21;R;0.91522;A;0.999**23;R;1.000**24;I;0.999**25;K;0.94826;L;0.999**27;R;0.996**28;L;1.000**29;L;1.000**30;K;0.999**31;N;1.000**32;Q;1.000**33;K;1.000**34;E;0.992**35;E;0.999**36;R…
	c37371_g1		-905.633	0.00695136		Prob(w>1):1;E;0.5282;E;0.954*
	c93715_g1		-1273.37	0.0020117		Prob(w>1):1;E;0.59419;F;0.69525;I;0.593143;H;0.917
	c9959_g1		-1159.69	9.06e-05		Prob(w>1):1;E;0.6042;I;0.983*3;E;0.8544;Q;0.8455;P;0.6657;R;0.8448;S;0.973*9;Q;0.85910;K;0.73011;L;0.980*12;E;0.88613;Q;0.81614;L;0.985*15;S;0.950*17;G;0.58018;R;0.991**21;K;0.85123;E;0.992**24;K;0.84425;K;0.995**26;S;0.89427;L;0.984*28;Q;0.88629;E;0.981*30;A;0.969*31;I;0.976*32;F;0.999**34;R;0.67935;N;0.957*36;K;0.85837;K;0.66938;S;0.997**39;S;0.91240;S;0.89841;N;0.995**42;K;0.84943;G;0.979*45;I…
	c96373_g1		-2255.29	5.4e-06		Prob(w>1):1;E;0.9292;M;0.9164;S;0.966*5;A;0.5027;A;0.88019;I;0.847136;L;0.799
	c20432_g1		-2850.56	2.91e-06		Prob(w>1):1;E;0.952*2;I;0.969*
	c119526_g1		-1227.52	6.81e-06		Prob(w>1):1;E;0.979*2;G;0.9294;I;0.8865;A;0.82228;A;0.607
	c51424_g1		-449.171	6.39e-07		Prob(w>1):1;E;0.997**2;Q;0.980*3;S;0.999**4;E;0.986*5;A;0.998**6;G;0.9377;L;0.9358;H;0.9329;E;0.993**10;V;0.982*11;S;0.999**16;S;0.72017;R;0.90618;H;0.50523;G;0.59736;E;0.792
	c61524_g1		-982.37	4.26e-09		Prob(w>1):1;F;0.7982;R;0.7943;I;0.9244;N;0.8115;L;0.8286;L;0.9187;V;0.8258;L;0.9289;K;0.80010;G;0.82311;K;0.977*12;H;0.82913;K;0.953*14;N;0.985*15;H;0.93216;P;0.84517;S;0.90818;N;0.76919;N;0.960*20;I;0.985*21;S;0.964*22;M;0.997**23;M;0.972*24;T;0.94325;R;0.990*26;K;0.988*27;L;0.90228;I;0.94429;Q;0.84530;C;0.964*31;R;0.966*32;A;0.83033;A;0.981*34;S;0.90935;S;0.968*36;L;0.92937;A;0.999**38;G;0.995*…
	c59055_g1		-499.505	8.24e-06		Prob(w>1):1;F;0.996**2;K;0.997**3;F;0.6424;Q;0.976*5;R;0.998**6;V;0.9287;Y;0.999**8;L;0.997**9;S;0.995**10;D;0.94711;G;0.91812;K;0.984*13;G;0.970*14;W;0.983*15;A;0.90816;F;0.93217;T;1.000**18;V;0.992**20;L;0.90721;F;0.78022;T;0.993**23;M;0.996**24;S;0.92325;A;0.962*27;K;0.779
	c54901_g2		-455.745	2.41e-06		Prob(w>1):1;G;0.7502;T;0.9063;R;0.978*4;R;0.7375;T;0.7726;F;0.8267;I;0.7778;Q;0.9039;G;0.74210;K;0.72411;H;0.80812;Q;0.80013;N;1.000**14;I;1.000**15;L;0.983*16;V;0.997**17;E;0.998**18;A;1.000**19;L;0.999**20;Q;0.987*21;G;0.74922;R;0.977*23;E;0.997**24;R;0.979*25;L;0.999**26;W;0.997**27;Y;0.999**28;R;0.996**29;V;1.000**30;Q;0.998**31;N;0.999**32;E;1.000**33;S;0.998**34;N;0.998**35;V;0.997**36;R;0.…
	c66511_g9		-1925.44	5.86e-15		Prob(w>1):1;G;0.964*2;V;0.5535;D;0.6186;S;0.6727;P;0.962*8;A;0.985*10;V;0.953*15;I;0.973*16;T;0.59117;M;0.957*19;L;0.956*21;S;0.93922;S;0.59223;S;0.93924;T;0.959*26;F;0.82827;L;0.94628;A;0.965*29;S;0.956*30;P;0.980*31;L;0.70233;S;0.62634;S;0.64135;S;0.963*108;E;0.547132;D;0.609138;V;0.609262;V;0.546268;G;0.606286;R;0.547
	c19362_g1		-765.113	0.000962015		Prob(w>1):1;G;0.989*2;T;0.9383;V;0.994**4;L;0.991**5;C;0.9436;Q;0.988*7;L;0.969*8;H;0.982*9;T;0.979*10;T;0.975*11;E;0.955*12;L;0.82213;Q;0.978*14;P;0.983*15;A;0.995**16;A;0.980*17;A;0.984*18;A;0.998**19;L;0.974*20;P;0.973*21;T;0.79722;F;0.75023;K;0.81724;I;0.82625;I;0.81526;K;0.81727;T;0.94128;C;0.93929;K;0.981*30;P;0.79731;R;0.78932;L;0.81933;T;0.78534;F;0.78935;S;0.83736;K;0.83737;Q;0.82838;Q;0…
	c62303_g1		-537.989	1.17e-05		Prob(w>1):1;G;0.994**3;G;0.994**4;L;0.7776;L;0.7948;M;0.995**9;A;0.81311;Y;0.960*12;I;0.71013;A;0.988*14;V;0.90915;P;0.78617;A;0.81318;F;0.86119;T;0.989*20;F;0.996**22;I;0.92723;A;0.73926;S;0.979*27;N;0.76228;T;0.80329;T;0.975*31;H;0.93933;L;0.981*34;M;0.987*36;L;0.995**37;H;0.94538;S;0.80439;Y;0.583
	c37219_g1		-644.767	0.0175812		Prob(w>1):1;H;0.8762;P;0.5423;S;0.8194;T;0.9035;A;0.5236;T;0.5547;V;0.5448;A;0.5389;S;0.51710;S;0.55211;S;0.51712;S;0.51713;I;0.55014;A;0.52415;F;0.53116;S;0.54117;P;0.53718;Y;0.54219;F;0.53120;T;0.79521;P;0.52522;F;0.54223;P;0.52424;F;0.53325;P;0.54126;P;0.55227;P;0.54128;P;0.54129;P;0.53730;E;0.54831;P;0.54732;A;0.54233;L;0.84934;L;0.52735;S;0.51936;L;0.52937;D;0.53638;A;0.52539;A;0.52440;W;0.5…
	c61740_g1		-4978.86	0.0295561		Prob(w>1):1;I;0.5652;W;0.9034;R;0.8655;P;0.9016;S;0.9238;V;0.9419;A;0.85811;R;0.66512;M;0.86314;D;0.72215;W;0.93016;D;0.92517;D;0.73419;Q;0.84620;D;0.86021;Q;0.72222;V;0.84723;G;0.88024;D;0.79225;T;0.92826;I;0.74928;C;0.94629;E;0.51231;S;0.954*32;E;0.82233;N;0.81134;E;0.85735;A;0.88536;N;0.957*37;I;0.84138;M;0.75439;P;0.950*40;Y;0.93441;P;0.81142;Y;0.59544;A;0.64445;D;0.76146;K;0.94447;N;0.94648;…
	c32191_g1		-992.623	0.0109152		Prob(w>1):1;I;0.6072;M;0.8585;N;0.7996;V;0.5697;S;0.8908;F;0.9359;H;0.81610;L;0.58812;R;0.93514;S;0.81617;R;0.87019;V;0.81320;K;0.56825;G;0.56032;K;0.64133;R;0.56634;G;0.71842;E;0.70358;Q;0.92459;K;0.87161;S;0.51162;K;0.92163;E;0.63764;D;0.54065;C;0.52666;R;0.66367;T;0.81868;T;0.81069;K;0.50370;A;0.645
	c52266_g1		-628.687	0.00048269		Prob(w>1):1;I;0.8172;V;0.9153;N;0.9214;K;0.8525;G;0.7616;F;0.7657;S;0.7538;I;0.7649;L;0.76910;D;0.74211;L;0.980*12;D;0.74113;V;0.75414;E;0.74715;K;0.74416;K;0.94617;V;0.77218;F;0.76819;A;0.82620;A;0.76721;A;0.74622;T;0.76523;K;0.72624;F;0.76625;G;0.75826;E;0.85327;E;0.72928;M;0.93929;L;0.976*30;L;0.85931;V;0.75732;N;0.88533;E;0.74134;L;0.90235;R;0.91736;I;0.91937;K;0.83638;K;0.74439;M;0.91840;K;0…
	c67337_g1		-3376.8	1.15e-09		Prob(w>1):1;K;0.5544;G;0.6105;M;0.9346;E;0.87626;L;0.954*220;Y;0.522
	c4040_g1		-1368.86	0.00610247		Prob(w>1):1;K;0.6792;C;0.7303;N;0.8874;D;0.969*5;L;0.6876;H;0.8447;C;0.7698;S;0.8449;T;0.93010;P;0.74011;R;0.69312;S;0.69513;R;0.81014;A;0.86815;T;0.88616;K;0.89317;K;0.94718;G;0.90919;R;0.70820;R;0.87421;T;0.82122;R;0.71023;E;0.85524;E;0.94225;T;0.969*26;I;0.984*27;F;0.969*28;Q;0.86629;P;0.978*30;Q;0.87431;K;0.955*32;S;0.87833;S;0.88134;V;0.70835;T;0.81936;I;0.992**37;T;0.86038;N;0.72239;L;0.748…
	c119790_g1		-1394.12	1.12e-06		Prob(w>1):1;K;0.7522;H;0.7593;S;0.7634;H;0.7575;Q;0.7826;I;0.7337;L;0.7478;R;0.7679;L;0.76110;G;0.75911;Q;0.75112;L;0.76413;S;0.74914;L;0.74615;P;0.74016;C;0.74217;L;0.74018;F;0.74619;H;0.74820;Q;0.75421;S;0.76222;L;0.74523;I;0.85024;N;0.991**25;V;0.84226;V;0.85927;F;0.93328;M;0.999**29;N;0.77630;C;0.964*31;L;0.87632;L;0.92933;H;0.89334;L;0.93635;L;0.94736;S;0.86237;L;0.94938;F;0.74939;L;0.75140;…
	c68241_g1		-185.133	0.000607036		Prob(w>1):1;K;0.989*
	c70110_g1		-315.213	0.000320249		Prob(w>1):1;L;0.5024;A;0.5136;E;0.5167;S;0.5328;T;0.512
	c18978_g2		-374.694	3.42e-08		Prob(w>1):1;L;0.5762;R;0.5473;R;0.5504;P;0.5545;R;0.5476;V;0.5917;R;0.5448;S;0.9479;L;0.62210;R;0.54511;R;0.54412;P;0.58713;P;0.58914;P;0.58715;P;0.93716;R;0.54817;P;0.55418;R;0.54319;P;0.58620;R;0.54421;V;0.954*22;R;0.54523;M;0.94424;E;0.70725;G;0.94026;A;0.995**27;R;0.998**28;A;0.952*29;D;0.994**30;R;0.94231;D;0.996**
	c65772_g2		-1253.75	5.55e-05		Prob(w>1):1;L;0.6753;T;0.8144;S;0.8695;N;0.907
	c100975_g1		-687.903	0.0131282		Prob(w>1):1;L;0.7052;S;0.6793;L;0.7664;N;0.7415;Q;0.7086;Q;0.7057;F;0.7438;K;0.6669;F;0.76210;M;0.67711;G;0.73712;E;0.73813;K;0.72214;T;0.77215;M;0.73616;W;0.66917;L;0.67618;R;0.66519;C;0.67920;K;0.66521;N;0.66322;Q;0.66823;R;0.66624;G;0.67725;K;0.66626;E;0.67227;G;0.67028;A;0.68329;T;0.67430;E;0.72731;R;0.74232;N;0.73233;I;0.74734;V;0.71335;G;0.77736;E;0.73937;K;0.70938;G;0.73939;T;0.75240;E;0.7…
	c99468_g1		-1700.08	0.000169522		Prob(w>1):1;L;0.7262;S;0.6234;P;0.8005;A;0.6957;V;0.88213;T;0.83231;N;0.671142;A;0.774151;A;0.785176;S;0.768183;K;0.976*
	c79737_g1		-649.777	7.31e-06		Prob(w>1):1;L;0.8032;A;0.8133;T;0.8064;T;0.8125;S;0.8186;I;0.8157;L;0.8158;W;0.8159;H;0.975*10;N;0.81111;L;0.80912;P;0.80113;P;0.969*14;P;0.82015;I;0.80816;A;0.81417;S;0.84118;S;0.81519;R;0.81220;A;0.979*21;R;0.80322;A;0.81123;S;0.80924;R;0.80825;T;0.81026;N;0.80827;E;0.81328;L;0.81629;R;0.81330;K;0.80731;R;0.81332;R;0.81233;T;0.80834;R;0.988*35;R;0.80936;R;0.81137;L;0.977*38;E;0.85139;K;0.92240;…
	c44542_g1		-1291.32	0.0329713		Prob(w>1):1;L;0.8252;T;0.5157;A;0.65235;A;0.50837;P;0.62946;L;0.64162;K;0.64165;L;0.82066;P;0.62967;I;0.80268;C;0.872125;F;0.654131;W;0.501
	c58308_g1		-844.53	6.11e-07		Prob(w>1):1;L;0.8642;G;0.8563;L;0.8634;L;0.8635;E;0.8606;G;0.8617;G;0.8648;T;0.8659;I;0.90910;V;0.92511;C;0.86512;C;0.86413;W;0.86014;L;0.86315;M;0.85316;G;0.86517;G;0.86618;W;0.86019;C;0.86620;S;0.86821;D;0.86522;P;0.86523;K;0.86524;L;0.90625;K;0.85826;R;0.86227;G;0.86228;S;0.86629;T;0.86430;Y;0.86431;M;0.86232;K;0.85533;G;0.86034;I;0.86735;K;0.86136;R;0.86337;G;0.86038;R;0.86339;E;0.960*40;R;0.…
	c55881_g2		-864.942	3.49e-07		Prob(w>1):1;L;0.9062;F;0.970*3;F;0.988*4;L;0.968*8;S;0.974*9;H;0.994**10;S;0.75145;E;0.62353;H;0.69566;D;0.71278;V;0.68787;D;0.68389;A;0.69499;P;0.770
	c21894_g1		-703.554	0.0019571		Prob(w>1):1;L;0.9232;K;0.8173;R;0.8174;S;0.8215;L;0.8186;G;0.8197;K;0.8178;A;0.8769;P;0.93310;R;0.956*11;I;0.88112;H;0.89813;L;0.89514;G;0.957*15;R;0.89816;I;0.88417;K;0.81718;T;0.82019;A;0.82020;A;0.82221;M;0.81922;S;0.81923;G;0.82024;R;0.81825;M;0.81826;S;0.81927;S;0.81828;R;0.94129;S;0.82030;I;0.81731;K;0.81832;P;0.82033;C;0.82034;I;0.81935;K;0.81936;N;0.82237;K;0.82438;S;0.81739;K;0.81940;Q;0…
	c90749_g1		-1226.21	0.000699474		Prob(w>1):1;L;0.990**2;P;0.7553;Q;0.981*5;R;0.7746;Y;0.6167;H;0.9058;F;0.9229;L;0.70810;I;0.79511;S;0.989*12;T;0.950*14;G;0.51717;C;0.67221;Q;0.52627;V;0.57728;M;0.970*29;G;0.91931;V;0.62736;F;0.79948;S;0.59657;V;0.51366;G;0.53169;N;0.55270;S;0.974*71;Y;0.94172;I;0.86973;D;0.991**74;T;0.979*76;Q;0.51577;G;0.70079;Q;0.86580;C;0.88381;K;0.609
	c94585_g1		-348.165	0.0244586		Prob(w>1):1;L;0.993**2;K;0.9275;Y;0.6366;K;0.5529;P;0.992**10;A;0.88111;S;0.951*12;S;0.975*15;K;0.991**17;V;0.90319;S;0.981*20;S;0.989*21;S;0.981*22;R;0.974*23;Q;0.91624;I;0.91827;C;0.87328;S;0.974*29;G;0.979*30;G;0.80331;H;0.87933;I;0.62834;N;0.91736;D;0.89737;L;0.62338;S;0.988*40;I;0.984*
	c99171_g1		-474.296	1.66e-06		Prob(w>1):1;L;1.000**2;P;0.7963;T;0.981*4;I;0.998**5;S;1.000**6;Q;1.000**7;L;0.8168;P;1.000**9;K;1.000**10;P;1.000**11;Q;0.997**12;K;0.993**13;H;0.999**14;R;1.000**15;F;1.000**16;R;0.997**17;T;1.000**18;P;1.000**19;K;0.92220;E;0.995**21;E;0.997**22;K;0.999**23;Y;1.000**24;Q;1.000**25;K;0.992**26;H;0.74127;R;0.85328;A;0.82529;T;0.84530;P;0.79131;E;0.76632;Q;0.74233;T;0.85534;S;0.79435;T;0.78936;R;…
	c10110_g1		-1071.18	1.18e-08		Prob(w>1):1;M;0.5005;T;0.8167;K;0.7648;H;0.70115;T;0.78524;Q;0.73425;T;0.954*33;T;0.78253;L;0.88955;G;0.77556;C;0.986*57;T;0.88958;G;0.982*59;L;0.69760;V;0.984*61;L;0.956*62;C;0.974*63;S;0.995**64;G;0.88765;S;0.999**66;T;0.999**67;K;0.988*68;T;0.88969;P;0.996**71;T;0.994**72;S;0.992**73;F;0.94474;T;0.998**75;A;0.76876;Q;0.94078;N;0.95081;K;0.82982;S;0.974*83;K;0.76886;R;0.984*87;V;0.82288;V;0.951…
	c53179_g2		-1325.45	0.000167397		Prob(w>1):1;M;0.5192;T;0.5303;L;0.5654;V;0.5275;V;0.5326;A;0.5307;A;0.5938;K;0.5709;G;0.55110;F;0.54111;W;0.56812;H;0.55313;S;0.55014;T;0.59115;M;0.54516;R;0.57217;R;0.55518;K;0.58819;G;0.65120;F;0.52421;C;0.66122;L;0.64723;F;0.56124;C;0.53025;A;0.63226;M;0.59527;G;0.52928;M;0.56529;Q;0.57530;R;0.53631;K;0.52232;E;0.56633;R;0.53834;P;0.55835;A;0.55036;S;0.54637;E;0.54938;A;0.56239;A;0.57040;C;0.5…
	c51787_g1		-521.486	1.54e-05		Prob(w>1):1;M;0.5272;V;0.5903;N;0.5174;A;0.5835;R;0.5556;K;0.5057;L;0.5638;N;0.5269;Q;0.56910;T;0.58111;G;0.55412;R;0.51113;K;0.67314;R;0.54615;K;0.50516;A;0.57517;K;0.51718;N;0.51419;F;0.59520;Q;0.55721;S;0.57722;P;0.82423;I;0.56624;E;0.57925;L;0.57326;K;0.51727;P;0.55828;T;0.52229;I;0.71930;S;0.82331;Y;0.85032;N;0.65433;E;0.66734;N;0.66635;S;0.84136;P;0.71337;A;0.72838;G;0.74039;T;0.74240;G;0.9…
	c32845_g1		-883.411	1.66e-10		Prob(w>1):1;M;0.5402;E;0.6023;V;0.5624;H;0.6405;S;0.6426;Q;0.6927;V;0.6258;L;0.6249;S;0.55710;P;0.60011;L;0.64112;A;0.57213;L;0.65914;Q;0.62615;K;0.55916;K;0.81517;A;0.58818;S;0.59919;G;0.60320;N;0.63621;S;0.62322;D;0.62523;L;0.60324;S;0.61925;K;0.55926;R;0.60327;S;0.62628;T;0.60329;E;0.56730;P;0.64931;N;0.60532;D;0.61133;P;0.64534;P;0.65035;I;0.64836;H;0.61537;N;0.60938;Q;0.56039;I;0.64440;Y;0.5…
	c1540_g1		-1220.7	0.000121281		Prob(w>1):1;M;0.5832;R;0.6023;G;0.6944;S;0.6245;S;0.5876;K;0.5837;L;0.5878;E;0.5869;A;0.63210;Q;0.58511;L;0.58712;K;0.58413;V;0.58614;H;0.58515;M;0.58316;S;0.59017;S;0.58718;P;0.58719;I;0.58720;K;0.58521;H;0.58722;M;0.58323;K;0.58324;K;0.58525;K;0.72626;E;0.58727;P;0.79728;W;0.58829;Q;0.58530;W;0.58931;I;0.58732;K;0.58433;E;0.63934;D;0.59935;T;0.58536;P;0.58937;G;0.79538;S;0.58939;V;0.58940;P;0.5…
	c65809_g2		-861.59	3.73e-05		Prob(w>1):1;M;0.6142;K;0.993**3;F;0.999**4;N;0.998**5;L;0.995**6;K;0.999**7;I;0.997**8;N;0.985*9;V;0.997**10;W;0.998**11;H;1.000**12;C;0.73613;T;0.999**14;D;0.993**15;W;0.998**16;I;0.997**17;S;0.999**18;T;0.999**19;N;0.94620;H;0.999**21;S;0.75522;P;0.73223;K;0.91224;H;0.72325;K;0.69626;I;0.69927;R;0.69728;N;0.69529;E;0.92230;S;0.75831;P;0.93732;S;0.75333;F;0.71134;S;0.75035;S;0.93136;L;0.76437;F;…
	c55066_g1		-227.097	0.00180118		Prob(w>1):1;M;0.6482;S;0.6083;N;0.6424;K;0.6705;P;0.6706;P;0.7247;Y;0.7388;K;0.6899;K;0.67810;E;0.977*11;I;0.91512;D;0.984*13;K;0.983*14;K;0.985*15;F;0.968*16;I;0.992**17;A;0.984*18;K;0.89319;Y;0.990**
	c41437_g1		-164.035	0.0137087		Prob(w>1):1;M;0.69921;N;0.869
	c51209_g1		-487.237	0.00181283		Prob(w>1):1;M;0.7372;S;0.9453;F;0.8874;A;0.8505;A;0.9346;A;0.9507;M;0.968*8;L;0.9479;A;0.963*10;R;0.94211;H;0.69012;G;0.94713;L;0.75714;L;0.66315;F;0.93916;P;0.86517;T;0.87118;S;0.92919;H;0.967*20;C;0.962*21;R;0.85422;H;0.68523;H;0.92324;N;0.93325;H;0.90226;A;0.88027;H;0.82828;P;0.68129;N;0.73030;F;0.93031;I;0.70432;P;0.67633;I;0.70734;N;0.85535;P;0.67136;R;0.69537;S;0.88738;M;0.73839;F;0.65240;P…
	c46692_g1		-416.281	0.0034703		Prob(w>1):1;M;0.8162;H;0.999**3;R;0.9254;N;0.999**5;R;0.999**6;G;1.000**7;E;1.000**8;S;1.000**9;P;0.991**10;P;0.84311;T;0.999**12;A;1.000**13;L;1.000**14;R;0.93415;F;0.998**16;M;0.998**17;D;0.88818;L;0.999**19;K;1.000**20;E;0.999**21;K;0.87422;D;1.000**23;K;0.83924;L;0.997**25;S;0.84726;V;0.997**27;P;1.000**28;S;1.000**29;T;0.999**30;S;1.000**31;S;1.000**32;G;1.000**33;K;1.000**34;Q;0.998**
	c68365_g1		-734.011	1.3e-09		Prob(w>1):1;M;0.8282;V;0.993**3;E;0.8874;M;0.8135;I;0.997**6;G;0.966*9;A;0.970*12;R;0.62016;R;1.000**17;G;0.980*20;R;0.999**21;V;0.998**22;L;0.997**23;G;0.999**24;S;0.998**25;M;0.997**26;P;0.996**27;M;0.967*29;Y;0.983*30;L;0.996**31;P;0.90051;M;0.968*52;A;0.985*53;R;0.972*54;L;0.94055;T;0.86456;L;0.967*57;L;0.998**58;V;0.999**59;L;0.992**
	c44212_g2		-557.637	2.63e-08		Prob(w>1):1;M;0.8682;K;0.997**3;S;0.995**4;K;0.999**8;V;0.9459;K;0.90410;M;1.000**11;F;0.88912;E;0.997**13;R;0.960*20;V;0.79737;R;0.80945;K;0.82250;T;0.71552;R;0.989*
	c8406_g1		-712.83	0.000716398		Prob(w>1):1;M;0.980*2;E;0.997**3;G;0.953*4;T;0.9127;W;0.9418;S;0.7639;R;0.977*10;A;0.78211;C;0.961*13;R;0.957*14;E;0.76615;L;0.958*16;R;0.958*17;G;0.86318;W;0.989*19;R;0.977*21;G;0.92322;G;0.963*23;T;0.66724;C;0.58726;C;0.88329;C;0.55930;R;0.91035;Q;0.88136;C;0.70146;C;0.85854;R;0.982*
	c54280_g1		-603.009	0.00515421		Prob(w>1):1;M;0.986*2;T;0.992**3;I;0.8624;G;0.993**5;K;0.8777;L;0.982*8;D;0.5329;V;0.70610;H;0.991**12;F;0.969*15;T;0.88616;I;0.74917;L;0.92019;S;0.94023;T;0.63625;I;0.68529;I;0.64733;M;0.78734;K;0.967*35;S;0.91536;Q;0.72237;R;0.92338;L;0.87239;G;0.67340;E;0.55841;L;0.979*42;Q;0.92743;E;0.64244;A;0.848
	c57097_g1		-2846.91	8.05e-05		Prob(w>1):1;N;0.5427;T;0.5478;F;0.58211;S;0.972*14;E;0.80916;L;0.86217;Q;0.796417;L;0.845
	c56526_g1		-1067.58	0.0364109		Prob(w>1):1;N;0.811
	c39325_g1		-3406.82	7.07e-15		Prob(w>1):1;N;0.9162;S;0.6173;G;0.978*4;D;0.959*5;V;0.5877;R;0.8418;R;0.9509;L;0.71110;L;0.56112;S;0.977*16;S;0.59917;V;0.89918;G;0.978*19;A;0.59957;N;0.61468;R;0.649109;T;0.647114;F;0.558126;A;0.646151;L;0.573154;T;0.509158;E;0.518159;N;0.552203;T;0.625226;S;0.557269;S;0.575519;V;0.983*536;L;0.633542;E;0.505
	c62586_g2		-1950.38	1.01e-07		Prob(w>1):1;N;0.9322;L;0.9394;A;0.6075;V;0.6996;S;0.8297;L;0.91836;S;0.501294;R;0.645
	c127063_g1		-641.875	0.00783423		Prob(w>1):1;P;0.5632;R;0.5643;P;0.5634;Y;0.5645;D;0.5636;V;0.5647;A;0.5648;G;0.5639;R;0.56410;R;0.56411;P;0.56312;R;0.56413;I;0.67114;S;0.64015;R;0.62416;R;0.56317;G;0.56418;W;0.56319;E;0.60520;R;0.56421;A;0.56322;T;0.56323;S;0.56424;G;0.56425;S;0.56426;G;0.56427;D;0.56328;C;0.56329;F;0.63430;S;0.56431;M;0.56332;W;0.70533;S;0.56434;P;0.56335;K;0.56436;Q;0.56437;A;0.56438;D;0.56339;R;0.56440;R;0.5…
	c1554_g1		-710.128	0.000279064		Prob(w>1):1;P;0.6712;W;0.8433;A;0.7844;R;0.6785;L;0.6886;S;0.6697;V;0.6738;L;0.7889;S;0.67710;E;0.67311;H;0.66912;E;0.67913;P;0.66814;A;0.67315;Y;0.86916;L;0.87317;E;0.86618;V;0.79619;N;0.81420;Y;0.88621;H;0.85922;I;0.89323;S;0.88424;T;0.88625;L;0.89326;S;0.66827;Y;0.67528;F;0.69029;I;0.67930;E;0.69031;N;0.67532;L;0.67633;I;0.87334;F;0.80935;L;0.79936;S;0.67637;S;0.67538;H;0.68939;L;0.67040;S;0.8…
	c56536_g1		-1044.35	6.07e-05		Prob(w>1):1;P;0.7224;L;0.962*13;Q;0.820128;V;0.900
	c38131_g1		-135.83	0.0184309		Prob(w>1):1;P;0.7582;T;0.962*3;A;0.967*4;R;0.7265;R;0.7276;H;0.7287;P;0.7508;T;0.999**9;D;0.961*10;R;0.999**11;D;0.997**12;K;0.996**
	c7751_g1		-1469.32	1.72e-11		Prob(w>1):1;P;0.83718;F;0.61330;A;0.53368;G;0.607202;H;0.537203;Y;0.995**205;N;0.991**208;L;0.979*209;W;0.991**210;K;0.970*212;E;0.936213;R;0.968*214;F;0.566
	c12597_g1		-653.993	0.00461912		Prob(w>1):1;P;0.8502;P;0.8503;W;0.8504;P;0.8505;L;0.8506;P;0.8507;P;0.955*8;Y;0.8509;P;0.85010;R;0.85011;L;0.85012;A;0.85013;G;0.85014;T;0.85015;W;0.85016;Q;0.85017;R;0.85018;L;0.85019;L;0.85020;L;0.85021;P;0.85022;L;0.85023;R;0.85024;T;0.980*25;T;0.85026;L;0.85027;L;0.85028;F;0.85029;L;0.85030;L;0.85031;R;0.965*32;A;0.85033;T;0.85034;K;0.988*35;L;0.85036;Q;0.85037;L;0.85038;M;0.85039;Q;0.85040;H…
	c25864_g1		-1869.99	3.06e-09		Prob(w>1):1;P;0.965*3;M;0.8804;L;0.8167;S;0.8828;D;0.62410;N;0.56311;Q;0.54415;L;0.65216;F;0.57118;Y;0.66520;H;0.71521;C;0.69323;I;0.75324;L;0.60827;R;0.93928;L;0.81230;A;0.970*34;H;0.991**35;S;0.988*36;P;0.70638;L;0.73539;S;0.970*40;G;0.978*42;S;0.64443;V;0.69044;M;0.84745;Y;0.91146;P;0.70647;M;0.987*48;K;0.83250;T;0.971*52;Y;0.92753;T;0.91755;I;0.975*58;I;0.50259;P;0.91260;F;0.54761;V;0.70662;M…
	c133352_g1		-4492.13	0.0232759		Prob(w>1):1;Q;0.6942;S;0.7283;E;0.55519;D;0.79921;C;0.741
	c54841_g1		-782.003	7.14e-07		Prob(w>1):1;Q;0.954*2;W;0.6743;P;0.9305;A;0.8076;N;0.994**7;Y;0.999**19;S;0.996**22;Q;0.89430;I;0.72433;R;0.71134;E;0.73344;K;0.70453;E;0.991**54;L;0.995**55;T;0.985*56;F;0.993**57;H;0.82158;T;0.54759;S;0.90960;W;0.70163;Q;0.972*
	c54169_g1		-3357.34	2.68e-07		Prob(w>1):1;Q;0.961*3;E;0.8924;R;0.967*6;N;0.8747;F;0.62310;R;0.92712;V;0.91316;T;0.60817;S;0.88019;K;0.997**22;F;0.73023;F;0.975*24;S;0.79726;L;0.966*27;I;0.986*28;A;0.988*29;T;0.991**30;V;0.84931;I;0.990**33;I;0.89734;S;0.79335;F;0.84336;L;0.953*37;S;0.989*54;H;0.65962;A;0.87964;S;0.72767;I;0.88579;P;0.94480;A;0.82881;A;0.83282;A;0.93183;I;0.975*84;K;0.961*85;S;0.81886;S;0.75587;L;0.77088;W;0.9…
	c82367_g1		-543.828	0.000767544		Prob(w>1):1;Q;0.999**2;S;0.997**3;T;1.000**4;S;0.8935;C;0.992**6;Q;1.000**7;M;1.000**8;L;1.000**9;T;1.000**10;L;0.88911;Q;0.999**12;A;0.88513;N;0.84714;T;0.998**15;E;0.87816;D;0.87317;C;0.88818;I;0.87519;A;0.89220;T;0.87721;R;0.87522;I;0.87523;L;0.89224;T;1.000**25;S;0.89826;E;1.000**27;K;0.998**28;H;1.000**29;Y;1.000**30;W;1.000**31;R;0.997**32;H;0.999**33;R;0.997**34;K;1.000**35;G;0.999**36;N;1…
	c51249_g1		-1013.19	1.1e-07		Prob(w>1):1;R;0.51115;R;0.69445;Y;0.92850;G;0.71351;L;0.979*52;N;0.978*54;Y;0.90355;R;0.59256;M;0.958*57;R;0.997**59;T;0.951*60;L;0.991**61;G;0.980*62;S;0.985*63;D;0.73664;S;0.66465;G;0.979*66;N;0.89967;L;0.984*68;I;0.775
	c66318_g1		-1984.46	6.97e-13		Prob(w>1):1;R;0.6408;S;0.963*26;A;0.86931;S;0.54985;S;0.955*98;E;0.681134;T;0.536210;R;0.558230;E;0.551245;H;0.988*246;I;0.839248;A;0.983*250;S;0.894251;F;0.596253;G;0.964*254;W;0.979*255;Q;0.986*256;H;0.922258;V;0.942259;R;0.964*261;D;0.987*
	c48751_g1		-1099.43	1.24e-07		Prob(w>1):1;R;0.7227;R;0.84711;D;0.64812;A;0.51043;A;0.62757;A;0.617128;V;0.975*129;G;0.892130;M;0.953*132;I;0.913135;A;0.955*137;A;0.567138;S;0.597139;L;0.515140;C;0.962*
	c12018_g1		-317.336	0.00127527		Prob(w>1):1;R;0.8232;G;0.5093;N;0.5104;H;0.9005;S;0.8126;H;0.7688;H;0.80610;P;0.61211;S;0.86912;L;0.51115;S;0.51816;K;0.64318;A;0.53019;H;0.61720;H;0.50822;D;0.62723;L;0.51025;T;0.60126;P;0.502
	c5067_g1		-556.379	0.00059582		Prob(w>1):1;R;0.8432;A;0.5945;T;0.6656;R;0.7087;T;0.84619;S;0.87624;A;0.59828;E;0.77430;I;0.76631;D;0.86046;G;0.877
	c38198_g1		-539.871	0.030633		Prob(w>1):1;R;0.8612;E;0.5763;F;0.6174;C;0.9125;K;0.5247;K;0.5249;I;0.91511;I;0.89312;T;0.90713;A;0.59914;Y;0.51517;L;0.69720;C;0.88121;T;0.62722;V;0.89923;M;0.92524;N;0.72225;S;0.91227;A;0.63728;N;0.90929;A;0.71530;K;0.79932;K;0.91834;V;0.60737;V;0.90238;S;0.90139;L;0.65940;R;0.74241;W;0.63942;V;0.88743;Y;0.68945;Q;0.52546;G;0.69147;V;0.89848;S;0.92749;V;0.64151;V;0.90352;K;0.51053;S;0.83254;F;0…
	c76860_g1		-1066.45	0.00440728		Prob(w>1):1;R;0.8882;K;0.7963;E;0.5854;R;0.8565;K;0.8266;R;0.7847;R;0.8248;R;0.9199;G;0.63910;R;0.59211;W;0.91912;S;0.90013;M;0.66314;R;0.90115;E;0.86316;R;0.93617;G;0.74318;R;0.81419;G;0.78120;C;0.75521;A;0.88222;A;0.89023;V;0.82724;C;0.78525;P;0.64726;P;0.84127;S;0.65228;C;0.82429;R;0.54330;R;0.61531;R;0.63432;C;0.52533;G;0.65234;S;0.53835;R;0.52536;R;0.64137;R;0.63338;S;0.62639;A;0.59340;A;0.5…
	c75240_g1		-631.687	0.0225813		Prob(w>1):1;R;0.9342;G;0.5713;S;0.6634;S;0.8925;G;0.7866;G;0.6837;G;0.7538;C;0.5929;V;0.990*10;W;0.984*14;C;0.86218;Q;0.71120;T;0.78221;H;0.88822;G;0.77724;T;0.60425;I;0.73626;G;0.91427;S;0.93828;L;0.969*30;D;0.61131;D;0.76332;I;0.959*33;G;0.952*37;K;0.79938;C;0.85739;M;0.78140;N;0.959*
	c112973_g1		-1025.58	1.61e-05		Prob(w>1):1;R;0.9352;R;0.992**3;R;0.8244;V;0.996**5;G;0.9486;S;0.991**7;R;0.993**8;F;0.992**9;R;0.979*11;K;0.71712;L;0.50513;V;0.77115;P;0.50017;S;0.52318;S;0.61319;S;0.50220;R;0.78921;G;0.51722;P;0.57723;P;0.51124;S;0.52126;A;0.990*27;A;0.94628;L;0.980*29;I;0.95030;A;0.997**32;F;0.92433;A;0.89634;S;0.60635;S;0.60438;I;0.52342;R;0.50044;A;0.92445;S;0.90646;S;0.50247;P;0.52450;I;0.82351;E;0.55554;…
	c50726_g1		-994.285	0.00561371		Prob(w>1):1;R;0.939
	c65468_g1		-612.506	7.91e-06		Prob(w>1):1;R;0.9392;P;0.7783;P;0.988*4;Q;0.980*5;Q;0.998**6;S;0.966*7;T;0.9458;P;0.8709;P;0.969*10;S;0.78411;P;0.969*12;P;0.87613;L;0.69714;R;0.78915;K;0.71716;N;0.76117;Y;0.73218;I;0.77019;A;0.68120;S;0.71621;A;0.959*22;I;0.76423;H;0.75624;A;0.75025;T;0.68626;L;0.75227;S;0.69628;L;0.987*29;A;0.998**30;T;0.962*31;D;0.988*32;T;0.998**33;T;0.997**34;T;0.989*35;T;0.957*36;H;0.995**37;I;0.995**38;N;…
	c62940_g2		-497.852	1.53e-06		Prob(w>1):1;R;0.958*2;G;0.806
	c53399_g1		-1953.69	3.31e-10		Prob(w>1):1;S;0.5082;I;0.5754;E;0.7985;N;0.6806;G;0.9367;E;0.75410;A;0.83913;W;0.66318;P;0.72419;S;0.54620;Q;0.93122;P;0.63823;H;0.989*24;R;0.995**25;R;0.93327;R;0.964*28;N;0.986*29;A;0.89130;P;0.972*31;M;0.94632;N;0.975*34;H;0.94635;S;0.73336;L;0.61538;F;0.64440;S;0.67441;A;0.79142;D;0.73043;R;0.74644;S;0.80845;R;0.92446;T;0.60747;G;0.65051;L;0.968*61;V;0.60962;L;0.59163;Q;0.74765;F;0.90869;W;0.…
	c38478_g1		-2013.17	3.88e-15		Prob(w>1):1;S;0.5304;F;0.6947;E;0.6138;E;0.57022;V;0.64066;R;0.707140;S;0.665157;E;0.637159;Y;0.950*165;Y;0.612171;C;0.601204;L;0.818216;R;0.974*217;R;0.749218;Y;0.995**219;G;0.866220;T;0.967*221;R;0.986*222;S;0.698223;M;0.952*224;A;0.616225;A;0.966*226;V;0.976*227;S;0.696228;V;0.988*229;K;0.990*230;M;0.933232;D;0.971*233;E;0.971*234;V;0.840236;F;0.972*237;Y;0.656238;E;0.950239;K;0.883240;Y;0.591…
	c62870_g2		-489.043	0.0132084		Prob(w>1):1;S;0.5692;V;0.5863;V;0.6114;D;0.5805;T;0.5556;M;0.7087;H;0.6028;Q;0.8669;T;0.63110;I;0.81011;D;0.85912;T;0.80913;I;0.70814;L;0.80915;E;0.58016;Q;0.75517;Y;0.84718;L;0.80219;S;0.72520;V;0.79321;F;0.84222;E;0.79123;L;0.84524;R;0.60125;C;0.57426;K;0.91727;L;0.89228;V;0.73729;S;0.74230;S;0.58331;F;0.88532;S;0.855
	c124330_g1		-357.017	0.0305466		Prob(w>1):1;S;0.7142;S;0.7353;S;0.6534;T;0.7985;V;0.5956;Y;0.7807;N;0.7178;S;0.7429;C;0.81710;E;0.54111;V;0.80312;T;0.55513;E;0.82314;D;0.78415;C;0.59116;Y;0.66817;V;0.53618;A;0.57219;G;0.56020;R;0.57021;Q;0.57322;V;0.58023;P;0.60724;R;0.58425;N;0.647
	c61538_g1		-1590.99	0.00306167		Prob(w>1):1;S;0.7398;V;0.61955;I;0.58793;F;0.692112;L;0.524
	c119471_g1		-3239.24	0.000261351		Prob(w>1):1;S;0.8503;A;0.8396;G;0.5839;F;0.835
	c39871_g1		-876.253	8.95e-05		Prob(w>1):1;S;0.8905;G;0.990**6;Q;0.995**7;L;0.6088;K;0.981*9;M;0.999**10;T;0.999**12;I;0.94913;T;0.995**14;A;0.85315;A;0.83516;M;0.956*17;L;0.82320;D;0.83522;V;0.997**23;K;0.996**24;A;0.91925;H;0.986*26;E;0.997**27;R;0.994**28;E;0.89929;S;0.77830;N;0.998**31;E;0.998**32;D;0.997**33;Q;0.959*34;L;0.998**35;L;0.969*36;D;1.000**37;A;0.992**38;G;0.965*39;E;0.75941;Y;0.88742;N;0.60751;Q;0.75954;S;0.98…
	c97766_g1		-554.26	0.0176977		Prob(w>1):1;S;0.894
	c3918_g1		-273.309	0.0179867		Prob(w>1):1;S;0.9203;A;0.9074;S;0.8668;S;0.603
	c41311_g1		-1203.05	1.67e-11		Prob(w>1):1;S;0.9375;V;0.994**7;L;0.8649;D;0.67810;N;0.73911;L;0.997**12;A;0.966*13;L;0.77815;Q;0.94817;I;0.95018;Y;0.971*20;P;0.994**21;D;0.973*33;S;0.70739;L;0.65052;S;0.68867;T;0.582164;I;0.579
	c63147_g1		-5939.67	7.85e-08		Prob(w>1):1;S;0.952*2;S;0.9444;I;0.8015;S;0.8366;G;0.84013;H;0.620139;R;0.705151;I;0.739307;V;0.649332;N;0.567339;G;0.708347;K;0.566507;L;0.731556;E;0.582602;S;0.567692;I;0.791798;S;0.654
	c58376_g1		-2610.36	2.8e-06		Prob(w>1):1;S;0.963*2;S;0.970*3;S;0.713
	c5438_g1		-880.246	2.4e-07		Prob(w>1):1;S;0.982*2;P;0.967*3;N;0.993**5;A;0.7266;M;0.981*8;F;0.988*9;L;0.68310;K;0.967*12;F;0.65315;C;0.87617;R;0.55318;L;0.73019;P;0.70520;L;0.70721;P;0.982*23;K;0.996**24;S;0.73225;P;0.973*26;A;0.72729;I;0.67231;H;0.69446;C;0.66256;K;0.939109;V;0.535123;D;0.530
	c53563_g2		-628.754	0.00214803		Prob(w>1):1;T;0.5602;W;0.9183;I;0.956*5;R;0.5216;G;0.52313;S;0.67524;W;0.63326;A;0.50634;A;0.505
	c29038_g1		-311.629	0.00838527		Prob(w>1):1;T;0.6682;A;0.6703;Q;0.6694;V;0.6685;D;0.8136;I;0.6687;G;0.6708;W;0.6689;G;0.78010;V;0.90111;R;0.66812;P;0.66813;N;0.66814;T;0.66815;P;0.66816;N;0.67017;T;0.75818;S;0.66819;E;0.66820;L;0.66921;S;0.66822;I;0.66923;E;0.66824;V;0.66825;A;0.74826;G;0.74427;R;0.91328;R;0.86329;T;0.66830;R;0.66831;S;0.66932;A;0.669
	c36606_g1		-2365.85	4.99e-28		Prob(w>1):1;T;0.70311;L;0.72432;L;0.72939;P;0.74449;A;0.70660;A;0.985*67;A;0.78888;K;0.778102;G;0.714105;G;0.732108;S;0.718154;A;0.703262;A;0.732294;P;0.734314;F;0.750316;M;0.954*317;L;0.994**319;N;0.779321;S;0.981*322;D;0.981*324;V;0.800325;K;0.958*326;L;0.989*328;E;0.975*329;L;0.942331;S;0.745332;P;0.802333;T;0.780334;L;0.874335;I;0.803337;I;0.799338;G;0.991**339;N;0.974*340;V;0.979*341;V;0.839…
	c37902_g1		-912.259	0.00105266		Prob(w>1):1;T;0.7894;P;0.79010;M;0.69411;P;0.90212;N;0.80013;D;0.973*76;S;0.615
	c98655_g1		-279.09	0.0271752		Prob(w>1):1;T;0.956*2;L;0.8713;L;0.5844;E;0.5815;E;0.5836;K;0.5817;S;0.5838;E;0.5979;Q;0.58310;R;0.58311;R;0.58312;K;0.58413;S;0.58314;N;0.58115;C;0.58316;R;0.58117;E;0.58218;H;0.58419;S;0.58420;K;0.58221;R;0.58122;I;0.58323;A;0.65024;I;0.58225;H;0.58326;L;0.58127;D;0.58228;S;0.582
	c10411_g1		-600.995	3.04e-08		Prob(w>1):1;T;0.988*2;E;0.997**3;I;0.8304;S;0.989*5;L;0.8196;I;0.91239;S;0.63158;D;0.61261;S;0.80584;G;0.785
	c61860_g2		-963.372	2.89e-06		Prob(w>1):1;T;0.992**2;R;0.999**3;E;0.9164;G;0.9195;R;0.999**6;G;0.999**7;R;0.993**8;G;0.999**9;L;1.000**10;R;0.91911;S;0.992**12;A;0.998**13;G;1.000**14;V;1.000**15;R;0.999**16;R;0.998**17;R;1.000**18;K;0.999**19;D;0.999**20;D;0.91121;R;0.91722;R;1.000**23;R;1.000**24;K;0.998**25;I;1.000**26;R;0.999**27;F;1.000**28;M;1.000**29;E;1.000**30;A;0.995**31;S;1.000**32;V;0.995**33;P;0.999**34;S;1.000**…
	c106445_g1		-281.472	0.0114999		Prob(w>1):1;T;0.999**2;R;0.998**3;S;0.999**4;S;0.998**5;A;1.000**6;A;0.998**7;A;0.998**8;P;0.7899;S;0.80810;K;1.000**11;E;0.976*12;P;0.83113;G;0.998**14;G;0.978*15;Y;0.998**16;A;0.984*17;S;0.998**18;V;0.998**19;S;0.999**20;R;0.981*
	c19344_g1		-317.002	0.0060154		Prob(w>1):1;V;0.5782;R;0.5673;A;0.5854;Q;0.8625;E;0.5706;A;0.5767;S;0.5878;R;0.992**9;T;0.57510;S;0.55911;N;0.57312;D;0.57213;T;0.57514;G;0.57515;R;0.84316;C;0.58917;G;0.57018;T;0.57219;R;0.59620;R;0.56721;F;0.58922;S;0.58923;S;0.60024;S;0.57225;R;0.56826;C;0.58227;P;0.989*
	c8154_g1		-610.082	0.000255082		Prob(w>1):1;V;0.6092;M;0.8565;R;0.9407;K;0.8018;R;0.974*9;D;0.992**10;K;0.92111;Q;0.70413;N;0.997**14;C;0.994**15;N;0.999**16;K;0.998**17;E;0.999**18;V;0.999**19;T;0.995**20;M;1.000**21;N;0.997**22;N;0.94523;Q;0.977*24;K;0.75225;R;0.93227;G;0.75028;G;0.93829;N;0.55830;K;0.84031;S;0.82032;S;0.61033;V;0.980*35;F;0.65739;V;0.999**40;G;0.93341;L;0.983*42;A;0.972*44;E;0.90345;R;0.996**46;K;0.93347;M;0…
	c55635_g2		-460.268	0.0020292		Prob(w>1):1;V;0.8043;I;0.7754;A;0.6056;Q;0.995**11;L;0.90523;D;0.62427;V;0.66633;I;0.531
	c51443_g1		-639.32	1.06e-05		Prob(w>1):1;V;0.8222;E;0.961*3;G;0.9264;E;0.996**5;T;0.980*91;L;0.541106;S;0.535129;R;0.536
	c41219_g2		-939.308	0.00166908		Prob(w>1):1;V;0.8633;V;0.8384;H;0.9325;F;0.8656;I;0.9427;V;0.995**8;A;0.8859;R;0.86910;G;0.998**11;D;0.994**12;K;0.968*13;S;0.991**14;E;0.89115;R;0.74416;Q;0.988*17;L;0.979*19;C;0.999**20;C;0.997**22;G;0.998**23;S;0.989*24;E;0.93025;Y;0.71534;C;0.93635;D;0.983*36;S;0.86337;L;0.57538;H;0.84939;F;0.91840;G;0.974*41;L;0.985*43;F;0.954*44;Q;0.993**45;K;0.994**46;I;0.965*48;Q;0.70450;Q;0.993**51;H;0.9…
	c138448_g1		-264.121	0.0284947		Prob(w>1):1;V;0.9462;K;0.971*3;T;0.993**4;S;0.992**5;E;0.5246;E;0.67310;T;0.962*11;V;0.77012;G;0.63514;E;0.703
	c46089_g1		-271.87	0.000475942		Prob(w>1):1;V;0.972*3;N;0.950*20;V;0.993**21;S;0.991**
	c59178_g2		-456.986	0.000375955		Prob(w>1):1;W;0.5692;Y;0.5773;G;0.5744;L;0.6375;A;0.5726;V;0.5727;N;0.6708;A;0.6339;H;0.56610;G;0.65311;R;0.56612;K;0.56413;H;0.56614;T;0.56715;K;0.56416;E;0.56517;Q;0.56618;L;0.64619;K;0.56420;S;0.56621;F;0.57222;T;0.57923;A;0.57124;C;0.57025;R;0.56626;G;0.57427;T;0.56728;Q;0.57229;M;0.56930;K;0.56431;G;0.57432;S;0.61633;L;0.67534;L;0.64935;E;0.66736;R;0.653
	c26715_g1		-1682.85	0.00512008		Prob(w>1):1;Y;0.5992;R;0.9293;K;0.543134;N;0.947168;S;0.551
	c80132_g1		-3578.94	0.00214488		Prob(w>1):1;Y;0.6682;S;0.79661;T;0.501
	c40555_g2		-3353.41	0.00350165		Prob(w>1):1;Y;0.7592;L;0.6013;V;0.7915;S;0.7866;Q;0.5097;V;0.7278;A;0.8639;S;0.60210;S;0.75112;K;0.85713;L;0.91214;L;0.959*15;V;0.959*16;T;0.975*18;R;0.992**19;D;0.993**20;Q;0.983*21;S;0.996**22;G;0.995**23;R;0.973*24;R;0.996**26;Y;0.995**27;L;0.993**28;V;0.81629;K;0.994**30;R;0.969*31;L;0.998**32;G;0.81233;M;1.000**36;I;0.82537;K;0.960*38;K;0.80539;K;0.987*40;Q;0.76341;E;0.86842;T;0.88843;K;0.93…
	c47588_g1		-1190.97	1.13e-07		Prob(w>1):10;E;0.975*11;L;0.86712;F;0.956*13;R;0.75214;R;0.959*15;L;0.959*16;R;0.94617;R;0.959*18;R;0.980*19;R;0.962*22;G;0.54942;S;0.561108;T;0.639177;I;0.691201;A;0.634
	c48029_g1		-2296.63	0.000448422		Prob(w>1):10;K;0.59442;H;0.50363;S;0.56579;S;0.67680;Q;0.61885;N;0.652110;G;0.637145;T;0.638157;N;0.631162;V;0.657169;T;0.649205;V;0.556207;A;0.682216;Q;0.872221;M;0.589230;A;0.602240;R;0.607255;V;0.597285;T;0.984*292;V;0.614293;K;0.624309;Q;0.846310;E;0.920316;A;0.662324;V;0.597326;M;0.651343;T;0.501350;K;0.562355;C;0.823367;T;0.532382;G;0.654383;T;0.730
	c42630_g1		-2487.32	0.0419774		Prob(w>1):10;R;0.79011;K;0.625
	c95456_g1		-366.915	0.0410778		Prob(w>1):10;S;0.81029;S;0.745
	c77099_g1		-454.186	1.23e-06		Prob(w>1):10;T;0.73511;S;0.55020;K;0.70434;A;0.82535;S;0.983*36;S;0.78837;S;0.83140;Y;0.973*41;V;0.85742;C;0.85543;T;0.92945;C;0.967*46;F;0.69247;K;0.995**48;S;0.972*49;F;0.994**51;S;0.84652;H;0.92853;Q;0.998**55;H;0.991**57;A;0.79158;S;0.986*59;H;0.846
	c63713_g1		-2649.26	7.65e-12		Prob(w>1):100;S;0.551229;Q;0.530300;V;0.571436;P;0.904460;M;0.983*461;N;0.908462;A;0.989*464;S;0.987*465;R;0.670468;L;0.970*469;L;0.845
	c119421_g1		-793.706	0.0363065		Prob(w>1):105;E;0.860110;R;0.838
	c51074_g1		-7284.53	0.0263171		Prob(w>1):1053;L;0.5311134;V;0.641
	c55584_g1		-2684.48	7.76e-12		Prob(w>1):108;W;0.532204;V;0.663462;D;0.919464;E;0.987*465;R;0.990*466;R;0.817468;V;0.515469;C;0.969*472;T;0.971*473;T;0.530474;S;0.894476;V;0.976*
	c11694_g1		-745.975	4.25e-06		Prob(w>1):11;G;0.56518;D;0.80821;H;0.59232;M;0.81535;V;0.50637;N;0.51442;E;0.55945;G;0.56948;H;0.65254;L;0.56255;D;0.51558;M;0.75560;G;0.935
	c107269_g1		-1668.72	2.01e-07		Prob(w>1):11;L;0.51312;A;0.93113;G;0.972*16;L;0.970*17;Q;0.93959;A;0.510111;A;0.918116;H;0.558188;A;0.511
	c41120_g1		-1756.29	0.00417825		Prob(w>1):111;K;0.666136;Y;0.718279;T;0.806283;N;0.915
	c93825_g1		-3284.35	0.00269357		Prob(w>1):116;V;0.711401;Q;0.801549;S;0.613550;F;0.889
	c30053_g1		-1143.89	0.000123315		Prob(w>1):12;E;0.86213;E;0.956*22;L;0.54926;A;0.65928;L;0.87331;K;0.979*32;P;0.92233;A;0.976*35;H;0.982*36;T;0.955*37;T;0.76938;T;0.58039;G;0.975*40;I;0.91841;V;0.89242;A;0.987*43;S;0.974*44;Q;0.950*46;F;0.94248;G;0.952*49;T;0.51850;R;0.86254;H;0.87556;H;0.982*58;H;0.986*59;F;0.982*61;L;0.81962;L;0.80264;V;0.954*65;V;0.88066;I;0.67267;A;0.91168;G;0.59469;L;0.77670;V;0.64971;A;0.58873;C;0.988*74;M…
	c66678_g4		-1047.09	9.36e-14		Prob(w>1):12;F;0.67313;R;0.68219;L;0.90127;R;0.57640;G;0.76074;S;0.59787;G;0.81788;S;0.984*89;Q;0.984*90;H;0.997**92;S;0.954*93;H;0.998**94;Q;0.984*96;Y;0.983*97;M;0.992**98;E;0.955*99;R;0.919100;A;0.992**101;S;0.995**102;K;0.997**103;A;0.986*104;R;0.975*106;E;0.979*108;L;0.986*109;S;0.851110;S;0.976*111;R;0.924
	c125933_g1		-932.564	0.0121178		Prob(w>1):12;H;0.66716;Y;0.66117;A;0.966*19;V;0.71447;V;0.84052;E;0.70353;R;0.69265;S;0.66966;N;0.85867;I;0.976*73;E;0.73074;T;0.71978;L;0.92683;L;0.69784;G;0.83286;K;0.87589;A;0.73093;F;0.53399;I;0.786100;R;0.735101;G;0.790102;L;0.558104;R;0.792
	c122386_g1		-1999.14	0.00646387		Prob(w>1):12;P;0.84097;Y;0.717
	c111120_g1		-865.302	0.00342734		Prob(w>1):12;S;0.55547;S;0.53967;L;0.935
	c75492_g1		-927.414	3.2e-14		Prob(w>1):12;S;0.71131;L;0.54047;A;0.73054;V;0.74860;N;0.57782;T;0.63283;E;0.695114;A;0.682115;V;0.631118;S;0.656119;A;0.980*120;E;0.741121;P;0.700122;D;0.997**124;E;0.975*125;K;0.691126;C;0.997**127;I;0.996**128;T;0.992**129;V;0.680130;E;0.741131;E;0.758
	c24142_g1		-722.067	0.00487062		Prob(w>1):12;S;0.847
	c57471_g5		-865.187	3.03e-07		Prob(w>1):12;T;0.90318;S;0.70448;K;0.54059;R;0.50264;N;0.82065;K;0.73267;F;0.72168;L;0.997**69;R;0.56771;K;0.86073;F;0.53774;F;0.950*75;T;0.973*76;T;0.985*77;G;0.983*78;L;0.61079;S;0.980*
	c4800_g1		-2573.34	0.000136059		Prob(w>1):12;V;0.66018;T;0.56075;F;0.64878;R;0.63496;Y;0.581125;E;0.767128;T;0.559131;V;0.628149;V;0.579182;R;0.526188;R;0.793201;V;0.985*202;Q;0.757203;N;0.957*204;S;0.905205;R;0.850
	c33083_g1		-863.757	0.0182404		Prob(w>1):122;S;0.840
	c1925_g1		-1057.7	0.000207321		Prob(w>1):13;C;0.92316;R;0.60218;S;0.79821;V;0.72134;S;0.66139;A;0.64742;R;0.67955;V;0.68160;C;0.80983;R;0.67397;G;0.879102;V;0.706
	c50617_g1		-2895.7	0.0203759		Prob(w>1):13;R;0.703217;I;0.677412;A;0.568428;H;0.821437;Q;0.727463;N;0.803
	c138485_g1		-892.361	0.00032104		Prob(w>1):13;S;0.986*14;E;0.965*15;L;0.70317;G;0.91618;G;0.983*19;D;0.83220;N;0.88021;G;0.994**22;T;0.83823;D;0.955*26;V;0.72327;G;0.970*28;K;0.72329;E;0.71736;K;0.72337;K;0.51138;D;0.74039;R;0.51941;E;0.88542;E;0.70443;L;0.960*44;A;0.80845;P;0.83946;V;0.83448;M;0.999**50;S;0.999**51;S;0.995**52;L;0.89754;S;0.983*55;S;0.81056;M;0.61457;S;0.91058;D;0.992**59;Y;0.75960;V;0.81361;T;0.93262;I;0.995**…
	c136328_g1		-443.182	0.000308742		Prob(w>1):13;T;0.75019;K;0.89621;T;0.61234;T;0.672
	c37438_g1		-864.632	2.79e-05		Prob(w>1):132;R;0.909135;E;0.959*139;G;0.920
	c42485_g2		-2997.93	1.13e-05		Prob(w>1):136;K;0.876147;P;0.573252;V;0.502290;P;0.514301;W;0.982*302;V;0.952*303;L;0.940
	c13777_g1		-2772.5	1.73e-09		Prob(w>1):14;P;0.92419;S;0.89734;D;0.82743;A;0.534177;P;0.925301;Q;0.552302;F;0.801361;A;0.547366;P;0.948367;F;0.980*369;Q;0.611371;H;0.909372;L;0.910373;G;0.521376;R;0.940377;T;0.545379;N;0.944380;C;0.929
	c67502_g1		-577.066	0.0189724		Prob(w>1):14;Q;0.956*15;S;0.71026;V;0.70333;W;0.92941;G;0.73053;K;0.940
	c124022_g1		-1899.13	0.00644438		Prob(w>1):144;R;0.691146;A;0.735148;S;0.782
	c120253_g1		-1251.53	0.00197367		Prob(w>1):148;R;0.823183;G;0.570185;S;0.969*
	c77287_g1		-1181.69	2.71e-05		Prob(w>1):149;A;0.625150;I;0.962*151;E;0.706152;K;0.685153;C;0.521156;V;0.829158;V;0.608159;A;0.976*
	c8517_g1		-434.516	0.00195099		Prob(w>1):15;R;0.62419;T;0.94920;N;0.975*21;H;0.90822;V;0.92423;S;0.60424;K;0.982*27;M;0.982*28;P;0.91429;V;0.67030;Y;0.61431;C;0.760
	c133611_g1		-4691.92	0.00326107		Prob(w>1):159;S;0.750261;I;0.675392;P;0.569438;M;0.854519;D;0.871534;T;0.857546;R;0.775552;D;0.783649;Q;0.850
	c133520_g1		-975.55	0.0113902		Prob(w>1):16;E;0.92425;V;0.65745;K;0.927
	c66214_g1		-373.914	0.0223029		Prob(w>1):16;H;0.86021;L;0.83436;W;0.968*37;P;0.855
	c57673_g1		-506.139	0.0161633		Prob(w>1):16;N;0.87917;C;0.982*21;L;0.83722;V;0.53723;R;0.87824;P;0.956*26;V;0.65927;V;0.64129;S;0.960*31;K;0.969*34;H;0.81235;W;0.970*37;R;0.72640;M;0.850
	c23221_g2		-1210.3	0.00817408		Prob(w>1):169;S;0.754
	c61569_g2		-710.576	0.0230423		Prob(w>1):17;A;0.50839;P;0.84764;G;0.514
	c53430_g1		-473.51	0.000840893		Prob(w>1):18;G;0.93120;F;0.957*21;T;1.000**22;G;0.90623;I;0.92824;F;0.995**25;M;0.998**26;V;0.996**27;T;0.976*28;A;0.983*29;D;0.72530;E;0.953*32;A;0.67334;Y;0.94135;S;0.998**36;L;0.93638;A;0.77341;V;0.92243;I;0.994**44;E;0.992**46;C;0.998**47;A;0.983*48;M;0.93249;A;0.93550;D;0.999**52;S;0.925
	c45605_g1		-981.915	0.0103561		Prob(w>1):18;N;0.52225;K;0.53842;G;0.79744;D;0.967*45;K;0.77646;R;0.977*47;A;0.982*48;N;0.84850;G;0.977*51;T;0.90353;D;0.75555;G;0.88657;G;0.69158;Q;0.986*59;R;0.91260;S;0.74563;N;0.80464;S;0.966*65;K;0.67066;V;0.66867;S;0.975*68;S;0.975*73;V;0.995**74;E;0.973*75;S;0.92977;K;0.89878;L;0.990**79;R;0.971*80;T;0.58982;V;0.894
	c93577_g1		-1913.09	0.000764737		Prob(w>1):18;P;0.78821;S;0.581
	c34378_g1		-433.738	9.19e-06		Prob(w>1):18;W;0.73537;D;0.88639;E;0.74540;A;0.76541;N;0.78642;P;0.993**43;Q;0.63844;D;0.962*45;N;0.77246;S;0.978*47;N;0.956*53;E;0.52854;D;0.964*
	c66845_g1		-1281.97	6.59e-08		Prob(w>1):181;H;0.978*182;K;0.840184;S;0.913187;K;0.828189;I;0.902190;R;0.966*193;T;0.943
	c39613_g1		-1119.46	0.000746584		Prob(w>1):183;Q;0.750184;N;0.761186;K;0.962*
	c132889_g1		-2351.75	0.00470383		Prob(w>1):186;L;0.664258;P;0.898
	c35704_g1		-1372.59	1.11e-10		Prob(w>1):19;A;0.71321;P;0.67926;D;0.71231;P;0.77347;V;0.62356;S;0.989*59;T;0.92161;V;0.91762;V;0.62363;K;0.65464;A;0.70865;E;0.57667;R;0.91368;I;0.83769;G;0.71571;A;0.73372;T;0.986*73;G;0.93974;N;0.95076;A;0.82377;E;0.956*78;G;0.84879;C;0.981*81;V;0.972*83;L;0.982*85;R;0.93286;W;0.975*87;M;0.92288;S;0.971*90;L;0.70891;T;0.76395;C;0.997**96;H;0.995**97;N;0.971*99;Y;0.765100;W;0.990**101;V;0.71310…
	c68967_g1		-875.696	0.00458239		Prob(w>1):19;L;0.52520;L;0.79330;S;0.780103;N;0.736
	c50139_g1		-1497.56	0.000161949		Prob(w>1):192;D;0.826193;L;0.858194;W;0.902196;V;0.707197;G;0.623203;L;0.687
	c16693_g1		-313.309	0.0184368		Prob(w>1):2;A;0.6594;D;0.8396;A;0.88649;V;0.620
	c56849_g1		-379.727	0.000451716		Prob(w>1):2;A;0.6998;H;0.77333;V;0.72634;N;0.90037;Q;0.63041;Y;0.83542;S;0.976*43;Y;0.953*44;V;0.83245;S;0.926
	c57435_g2		-3152.31	5.52e-06		Prob(w>1):2;A;0.7966;S;0.7417;S;0.5598;S;0.7119;N;0.89410;P;0.73712;A;0.77814;D;0.79818;A;0.77253;P;0.52359;A;0.64770;D;0.68272;L;0.76775;A;0.64476;R;0.87878;R;0.50481;Q;0.78693;R;0.854106;R;0.799139;E;0.696140;R;0.857158;A;0.875161;Q;0.775179;L;0.714189;I;0.611193;A;0.783200;Q;0.794201;V;0.897203;R;0.564204;R;0.863205;F;0.767208;Y;0.652209;R;0.847211;R;0.759217;K;0.592226;F;0.616
	c54481_g1		-2631.67	1.47e-10		Prob(w>1):2;A;0.84528;S;0.83278;R;0.500192;P;0.915376;S;0.541394;P;0.914396;G;0.513397;E;0.902399;P;0.936401;K;0.829402;L;0.977*403;R;0.677406;E;0.928408;H;0.915409;L;0.982*410;I;0.716412;H;0.982*414;S;0.829415;Y;0.723416;D;0.836417;L;0.755
	c46157_g1		-1480.95	0.00010206		Prob(w>1):2;A;0.8455;T;0.9076;K;0.967*25;G;0.599103;E;0.906201;F;0.710
	c19724_g1		-1903.45	6.29e-06		Prob(w>1):2;D;0.5584;G;0.7306;L;0.9447;F;0.70010;D;0.83611;L;0.82316;S;0.954*17;N;0.60218;L;0.965*21;Q;0.89322;Q;0.64425;C;0.87526;W;0.989*27;S;0.62630;K;0.54142;G;0.65046;A;0.53348;V;0.64749;W;0.77850;R;0.77551;R;0.974*52;Q;0.58953;R;0.67554;L;0.52855;D;0.982*56;N;0.87157;K;0.56470;V;0.67980;Y;0.52081;Q;0.66795;Y;0.70197;W;0.90998;R;0.85899;L;0.710101;G;0.726102;N;0.872103;G;0.914104;R;0.794105;…
	c33134_g1		-558.887	0.0094575		Prob(w>1):2;D;0.981*25;E;0.53229;R;0.56370;R;0.64283;S;0.59188;N;0.616
	c49782_g2		-379.782	0.0385982		Prob(w>1):2;E;0.5263;E;0.7074;N;0.6335;V;0.7026;F;0.5117;E;0.6318;T;0.5779;N;0.50210;F;0.86111;V;0.53113;S;0.60114;N;0.51415;I;0.52116;D;0.53317;M;0.51018;L;0.52919;P;0.52820;R;0.53021;S;0.51822;S;0.51823;S;0.61024;I;0.58025;Y;0.59526;S;0.71527;P;0.587
	c16074_g1		-604.094	0.00282597		Prob(w>1):2;E;0.9376;S;0.63321;L;0.994**22;L;0.87023;E;0.69124;I;0.85225;T;0.990**27;R;0.65628;E;0.996**30;Q;0.66131;S;0.974*32;Y;1.000**33;D;0.998**35;M;0.970*36;S;0.81237;I;0.998**39;S;0.992**40;R;0.992**42;S;0.972*45;S;0.977*46;T;0.994**
	c58762_g1		-1784.14	0.00431105		Prob(w>1):2;E;0.963*3;I;0.966*
	c44074_g1		-729.673	1.54e-06		Prob(w>1):2;F;0.59719;L;0.56422;C;0.54629;S;0.56537;Y;0.65270;E;0.71271;S;0.982*72;S;0.84273;V;0.990**
	c134222_g1		-976.669	0.0227798		Prob(w>1):2;F;0.832114;E;0.776
	c8044_g1		-2140.75	2.18e-05		Prob(w>1):2;G;0.6534;A;0.8939;G;0.67810;H;0.79711;C;0.60414;F;0.51618;K;0.88069;E;0.731105;T;0.853150;G;0.530156;A;0.830
	c59346_g1		-4930.19	0.000622723		Prob(w>1):2;G;0.7064;W;0.71112;E;0.757656;A;0.804670;P;0.936
	c12907_g1		-1153.37	2.24e-05		Prob(w>1):2;G;0.9433;Y;0.6505;I;0.9156;V;0.7707;E;0.93711;V;0.51494;L;0.694154;Q;0.573158;S;0.922163;P;0.542
	c61942_g1		-1722.25	0.00300977		Prob(w>1):2;H;0.9333;H;0.674
	c63674_g1		-2033.19	2.61e-06		Prob(w>1):2;I;0.7143;F;0.986*4;K;0.8255;H;0.981*7;S;0.8318;K;0.51641;R;0.638134;G;0.509162;P;0.503177;H;0.521
	c4748_g1		-1137.74	0.0014954		Prob(w>1):2;L;0.6048;S;0.91212;L;0.81713;P;0.617
	c64101_g1		-2345.86	1.33e-06		Prob(w>1):2;L;0.6423;R;0.6624;A;0.73611;A;0.79612;H;0.89614;S;0.982*15;A;0.54624;P;0.76127;R;0.61933;V;0.60437;F;0.932296;A;0.940
	c106996_g1		-1650.98	6.82e-05		Prob(w>1):2;L;0.7273;A;0.7944;I;0.984*142;Q;0.533
	c55361_g1		-1319.73	7.36e-05		Prob(w>1):2;L;0.7367;L;0.94310;Q;0.86512;Q;0.923
	c41050_g1		-3920.8	6.06e-29		Prob(w>1):2;L;0.9343;Q;0.7524;I;0.5295;I;0.7426;K;0.7057;P;0.983*8;W;0.973*9;R;0.86310;L;0.68412;Y;0.88913;R;0.979*17;R;0.50019;M;0.976*20;A;0.84621;A;0.992**22;I;0.988*23;A;0.991**24;G;0.87825;R;0.980*26;F;0.91227;K;0.998**28;A;0.88730;W;0.965*31;S;0.76332;R;0.977*35;S;0.983*36;L;0.78437;R;0.988*38;L;0.962*39;L;0.977*40;P;0.82441;C;0.992**43;R;0.991**45;I;0.83746;Y;0.970*47;R;0.985*49;Y;0.85652;…
	c44931_g1		-873.782	0.0433986		Prob(w>1):2;L;0.9419;A;0.57483;S;0.542
	c9994_g1		-2837.08	0.000734833		Prob(w>1):2;L;0.951*4;E;0.982*5;V;0.84468;A;0.50269;V;0.530154;S;0.767
	c63099_g6		-7806.19	1.47e-29		Prob(w>1):2;L;0.958*6;G;0.5457;S;0.55411;T;0.58513;S;0.976*14;P;0.962*16;I;0.84917;T;0.93318;G;0.983*19;V;0.94320;P;0.988*21;R;0.965*23;Q;0.993**24;M;0.94625;L;0.93626;P;0.989*27;A;0.985*28;E;0.955*29;T;0.52730;D;0.93232;N;0.88633;T;0.50636;V;0.94837;F;0.950*40;S;0.91141;G;0.988*42;K;0.994**43;T;0.83344;S;0.954*45;E;0.962*49;M;0.503227;P;0.510537;L;0.545853;S;0.924867;L;0.893884;P;0.534955;S;0.57…
	c52156_g1		-5212.39	9.09e-43		Prob(w>1):2;M;0.992**4;T;0.952*5;T;0.952*7;Q;0.6869;F;0.976*10;T;0.83811;E;0.74529;K;0.588130;H;0.755131;W;0.950*134;C;0.983*135;S;0.978*136;R;0.961*137;G;0.749138;G;0.602139;R;0.912140;T;0.988*141;V;0.861142;P;0.948143;S;0.982*144;N;0.998**145;L;0.911146;R;0.983*147;L;0.997**148;L;0.786150;W;0.989*151;Q;0.716152;V;0.829153;C;0.996**154;K;0.727155;K;0.823156;K;0.961*157;H;0.989*158;N;0.989*159;K;…
	c8649_g1		-880.331	1.28e-07		Prob(w>1):2;N;0.5803;H;0.983*4;S;0.977*5;P;0.8446;S;0.977*7;V;0.985*8;A;0.987*9;G;0.84911;G;0.824105;L;0.815112;G;0.825120;P;0.806
	c94764_g1		-1178.92	0.000116674		Prob(w>1):2;N;0.8623;L;0.9298;F;0.71210;L;0.72011;L;0.94312;L;0.92113;S;0.94814;N;0.93523;P;0.53350;P;0.71755;T;0.61463;W;0.64964;L;0.60178;S;0.73079;T;0.65182;G;0.83896;V;0.552
	c1871_g1		-1352.4	0.000689264		Prob(w>1):2;N;0.994**3;L;0.9485;S;0.5946;L;0.5127;C;0.6338;H;0.51712;Y;0.74514;N;0.58815;Q;0.84916;G;0.62817;R;0.66618;F;0.59319;A;0.80320;W;0.61121;T;0.54622;I;0.54823;N;0.79524;K;0.53825;G;0.76526;G;0.94227;S;0.84328;C;0.952*29;Q;0.88131;E;0.52534;R;0.68135;I;0.971*37;L;0.50638;A;0.51539;Y;0.79840;L;0.994**41;T;0.967*42;L;0.993**43;C;0.969*44;R;0.971*46;C;0.92147;K;0.74348;K;0.52049;S;0.74250;S…
	c54771_g1		-4730.21	3.15e-05		Prob(w>1):2;P;0.6153;S;0.7077;P;0.7398;G;0.7619;S;0.776513;H;0.711
	c43696_g1		-1141.82	1.6e-11		Prob(w>1):2;R;0.66254;H;0.951*56;V;0.694150;L;0.699152;T;0.778153;E;0.989*154;M;0.990*155;Q;0.973*157;P;0.908158;L;0.643159;T;0.993**160;G;0.976*161;Q;0.930162;V;0.700165;R;0.945168;A;0.992**169;K;0.991**170;T;0.994**
	c107477_g1		-567.758	0.0228672		Prob(w>1):2;R;0.8154;A;0.81922;V;0.77738;I;0.89942;T;0.70046;V;0.970*78;L;0.783
	c63053_g1		-1100.78	0.0261343		Prob(w>1):2;R;0.827
	c49861_g1		-1699.03	2.06e-23		Prob(w>1):2;R;0.992**32;G;0.92171;Q;0.776102;L;0.625116;G;0.921141;V;0.937142;K;0.994**143;M;0.997**145;E;0.901147;F;0.996**148;G;0.997**150;T;0.919151;G;0.999**152;K;0.928154;E;0.993**155;L;0.624157;N;0.995**158;G;0.943160;V;0.852161;A;0.999**162;I;0.990*163;I;0.990**164;G;0.999**165;F;0.996**167;L;0.995**169;I;0.996**170;D;0.994**171;F;0.995**172;E;0.993**173;L;0.996**174;L;0.988*175;T;0.998**1…
	c62369_g1		-1530.59	1.42e-09		Prob(w>1):2;S;0.5723;S;0.956*5;V;0.977*6;T;0.6387;D;0.991**8;S;0.991**9;P;0.90610;L;0.54219;F;0.599154;S;0.521247;R;0.884248;V;0.541256;R;0.529
	c52419_g1		-749.024	4.13e-08		Prob(w>1):2;S;0.74828;M;0.84848;F;0.70949;F;0.996**53;T;0.69454;G;0.988*55;L;0.85856;N;0.995**
	c47083_g1		-3211.39	2.16e-07		Prob(w>1):2;S;0.7683;T;0.95012;S;0.90116;A;0.85832;K;0.597
	c45593_g1		-594.913	0.0488879		Prob(w>1):2;S;0.81529;P;0.76632;T;0.66433;S;0.53334;Q;0.961*35;T;0.87139;C;0.61541;G;0.81243;G;0.51845;H;0.57446;M;0.89364;P;0.81266;F;0.86968;P;0.528
	c61898_g3		-4096.65	7.84e-12		Prob(w>1):2;S;0.965*3;T;0.9364;M;0.992**5;V;0.7516;E;0.974*7;S;0.986*8;F;0.6589;P;0.80310;T;0.78911;T;0.995**12;P;0.970*13;S;0.967*14;S;0.969*16;F;0.960*17;E;0.72318;Q;0.977*20;T;0.76321;T;0.995**23;V;0.87427;P;0.86238;Q;0.73641;K;0.83156;K;0.79474;R;0.73485;R;0.76091;S;0.736104;E;0.732114;N;0.842115;S;0.863116;P;0.990*117;R;0.881118;G;0.955*120;F;0.847121;C;0.929122;T;0.988*123;R;0.981*124;T;0.7…
	c50158_g1		-614.029	0.000183044		Prob(w>1):2;T;0.979*3;S;0.9325;E;0.9336;Q;0.7957;L;0.996**15;L;0.962*16;E;0.93817;F;0.94118;V;0.974*19;M;0.978*20;A;0.86522;D;0.60423;G;0.78125;K;0.74726;F;0.996**27;T;0.974*28;L;0.995**30;L;0.67631;S;0.800
	c5670_g1		-521.299	3.97e-05		Prob(w>1):2;T;0.996**4;K;0.998**6;Q;1.000**7;N;0.989*8;A;0.984*10;S;0.998**11;P;0.999**12;T;0.999**14;S;0.997**16;G;0.998**17;N;0.93118;Q;0.957*19;N;0.998**20;D;0.995**21;P;0.92422;T;0.93623;Q;0.988*24;N;0.976*30;T;0.62936;G;0.78439;S;0.981*
	c67013_g1		-1952.14	9.16e-15		Prob(w>1):2;V;0.7083;A;0.7464;A;0.5615;L;0.5837;G;0.6929;S;0.68910;S;0.90411;G;0.979*12;R;0.990**13;A;0.90915;G;0.61516;L;0.72217;M;0.89818;E;0.94520;G;0.980*21;V;0.977*22;E;0.93723;A;0.989*25;E;0.981*26;G;0.60527;L;0.977*29;R;0.92930;S;0.65931;D;0.73333;F;0.78934;H;0.994**36;E;0.94637;I;0.64938;L;0.965*40;F;0.72642;L;0.68243;Y;0.993**44;I;0.985*46;H;0.73247;Q;0.78448;I;0.868116;Q;0.637158;T;0.62…
	c1364_g1		-431.439	0.0264248		Prob(w>1):2;V;0.9043;T;0.82957;H;0.559
	c64850_g1		-358.195	0.00255862		Prob(w>1):2;Y;0.986*4;T;0.5676;S;0.86513;K;0.56114;E;0.91022;T;0.577
	c58122_g1		-972.318	0.0071935		Prob(w>1):21;K;0.86884;G;0.87587;I;0.70388;T;0.93394;I;0.509
	c62373_g1		-1279.27	2.68e-05		Prob(w>1):21;R;0.75022;R;0.975*23;V;0.974*24;D;0.81625;L;0.53026;A;0.92927;S;0.50528;G;0.94429;P;0.66130;S;0.64031;A;0.92632;L;0.52634;V;0.57135;P;0.64236;S;0.93037;S;0.90339;L;0.58540;K;0.981*41;S;0.91542;Q;0.83849;S;0.91258;Q;0.55487;H;0.75991;Q;0.61793;G;0.529101;G;0.525102;D;0.588103;L;0.964*107;K;0.852108;S;0.910111;K;0.949113;C;0.744114;T;0.673115;G;0.966*117;L;0.707
	c74937_g1		-1081.32	3.11e-06		Prob(w>1):22;A;0.61236;S;0.58038;Q;0.59341;D;0.54971;S;0.58974;K;0.55475;S;0.71377;H;0.954*78;F;0.88479;L;0.82880;G;0.618
	c83428_g1		-820.566	0.00136316		Prob(w>1):22;D;0.839
	c66292_g4		-2803.03	0.00905356		Prob(w>1):23;Q;0.88433;R;0.909484;S;0.862485;A;0.778
	c34161_g2		-235.134	0.00237017		Prob(w>1):24;A;0.91325;Q;0.951*
	c36787_g1		-2595.24	1.9e-08		Prob(w>1):24;R;0.594263;D;0.743376;V;0.964*379;G;0.880381;I;0.626382;S;0.813383;K;0.964*385;S;0.826
	c52212_g1		-1355.34	1.51e-13		Prob(w>1):25;Q;0.82626;I;0.84530;F;0.84135;G;0.81558;G;0.74362;N;0.72670;L;0.79479;Y;0.72387;N;0.956*88;P;0.89398;S;0.920106;E;0.988*107;Y;0.990**108;D;0.981*110;R;0.976*111;N;0.954*112;A;0.966*113;Q;0.854114;M;0.851115;L;0.947116;C;0.990*118;G;0.935119;R;0.994**120;P;0.999**121;R;0.999**122;G;0.994**123;A;0.874
	c2349_g1		-1029.9	0.000429727		Prob(w>1):26;S;0.62446;H;0.799
	c86559_g1		-517.212	0.0262191		Prob(w>1):29;L;0.82237;N;0.64441;E;0.88442;F;0.88543;C;0.92744;R;0.735
	c88529_g1		-192.408	0.0160325		Prob(w>1):29;T;0.879
	c93915_g1		-2589.69	1.42e-14		Prob(w>1):3;A;0.6504;P;0.978*5;A;0.958*6;A;0.987*8;V;0.980*9;V;0.82711;R;0.85712;Y;0.990**13;R;0.991**14;S;0.93715;N;0.90316;T;0.95017;S;0.93620;A;0.61824;S;0.57026;A;0.57133;G;0.54486;S;0.522234;P;0.638247;R;0.609248;V;0.734288;K;0.592307;L;0.526351;V;0.591359;I;0.531363;M;0.781373;A;0.928
	c18388_g1		-773.993	0.0150518		Prob(w>1):3;C;0.5044;S;0.54811;A;0.66237;E;0.50938;V;0.62239;K;0.58940;G;0.631
	c69705_g1		-442.402	5.15e-08		Prob(w>1):3;C;0.8285;G;0.968*6;P;0.9467;G;0.999**9;F;0.92210;E;0.998**11;P;0.980*12;L;0.999**13;A;0.994**19;A;0.50821;A;0.50628;I;0.89630;Q;0.75432;V;0.995**
	c120238_g1		-1032.88	3.44e-12		Prob(w>1):3;E;0.994**4;T;0.985*5;K;0.8177;D;0.990*8;F;0.988*9;E;0.80410;E;0.71216;D;0.84328;A;0.82835;A;0.59059;N;0.980*60;L;0.997**61;E;0.92762;A;0.93663;M;0.94964;S;1.000**65;L;0.980*66;K;0.93167;M;0.63268;Y;0.999**69;K;0.62471;T;0.999**72;K;0.986*73;R;0.995**74;Q;0.973*75;A;0.999**
	c4729_g1		-347.451	0.0367453		Prob(w>1):3;F;0.6204;F;0.65812;R;0.91724;L;0.53425;L;0.53726;I;0.763
	c48414_g1		-5660.79	0.0240097		Prob(w>1):3;F;0.7184;L;0.597558;D;0.714589;S;0.725
	c32192_g1		-707.06	0.0166104		Prob(w>1):3;G;0.5126;T;0.977*7;C;0.8528;L;0.991**9;C;0.73810;R;0.961*11;W;0.87212;F;0.85713;D;0.86514;G;0.85515;Q;0.66616;M;0.961*17;S;0.91918;S;0.79919;T;0.971*20;R;0.92121;R;0.56922;Q;0.987*24;K;0.74825;L;0.974*26;W;0.61027;E;0.91428;F;0.55929;A;0.51233;R;0.59034;K;0.53535;L;0.79236;V;0.81946;D;0.71950;R;0.90751;K;0.734
	c56994_g1		-411.678	1.93e-06		Prob(w>1):3;G;0.69228;P;0.61641;S;0.970*44;I;0.85845;Q;0.89847;G;0.982*48;Y;0.969*50;I;0.995**
	c27919_g1		-1870.91	0.00828614		Prob(w>1):3;I;0.900
	c121614_g1		-225.877	0.000365194		Prob(w>1):3;K;0.8767;D;0.958*9;N;0.545
	c66336_g1		-1937.63	8.08e-05		Prob(w>1):3;K;0.8835;L;0.55211;Q;0.979*12;S;0.984*
	c121687_g1		-192.952	0.0445083		Prob(w>1):3;L;0.5208;G;0.5599;A;0.547
	c65631_g3		-481.395	0.000240096		Prob(w>1):3;L;0.79511;L;0.66719;L;0.71423;P;0.89024;Q;0.71625;L;0.90126;G;0.50930;H;0.951*31;G;0.89132;G;0.63333;Y;0.990*34;G;0.997**36;N;0.56837;I;0.983*38;E;1.000**
	c42237_g1		-1264.75	7.5e-08		Prob(w>1):3;L;0.83911;P;0.60512;P;0.55426;T;0.54329;S;0.58433;R;0.50335;P;0.62042;A;0.85046;A;0.55653;D;0.613146;T;0.538157;V;0.563166;A;0.663167;P;0.972*168;E;0.632169;Y;0.974*170;W;0.880171;R;0.824172;D;0.956*173;L;0.966*177;W;0.936179;A;0.971*180;W;0.965*
	c59995_g2		-2526.4	1.02e-23		Prob(w>1):3;M;0.54716;L;0.69321;S;0.70423;V;0.60849;R;0.56093;S;0.623100;N;0.575117;S;0.526122;K;0.977*126;P;0.692128;C;0.961*130;F;0.607133;S;0.603135;L;0.673146;V;0.539152;F;0.710154;D;0.608157;E;0.505163;F;0.695212;Y;0.533232;E;0.509271;I;0.511297;A;0.523306;T;0.574340;L;0.691380;I;0.579381;W;0.996**382;N;0.954*383;K;0.579384;L;0.979*385;Q;0.967*386;K;0.952*388;G;0.605389;E;0.980*390;E;0.977*3…
	c67373_g1		-2736.55	0.00133902		Prob(w>1):3;P;0.798
	c107994_g1		-1022.88	1.29e-05		Prob(w>1):3;P;0.8884;F;0.8745;Y;0.961*
	c133536_g1		-2672.29	0.000435515		Prob(w>1):3;R;0.5586;A;0.8947;V;0.9458;G;0.7539;C;0.890314;Y;0.656
	c107086_g1		-717.55	0.0119589		Prob(w>1):3;R;0.65127;D;0.71839;E;0.68548;S;0.62454;S;0.844
	c44119_g1		-336.074	0.00737459		Prob(w>1):3;R;0.7155;E;0.7086;G;0.955*12;E;0.94513;Y;1.000**18;Q;0.997**19;Q;0.983*20;E;0.94621;Q;0.972*22;L;0.85524;L;0.971*
	c32679_g1		-1316.84	1.63e-06		Prob(w>1):3;S;0.6977;I;0.7329;R;0.78511;A;0.75617;L;0.56218;I;0.77320;C;0.88823;L;0.71724;I;0.90426;Y;0.84641;I;0.61385;T;0.974*86;I;0.961*93;L;0.78194;H;0.55495;C;0.93996;S;0.91297;A;0.87898;T;0.989*99;N;0.982*
	c67248_g1		-3416.72	0.00286396		Prob(w>1):3;S;0.8326;D;0.84416;C;0.77043;I;0.852127;E;0.788365;R;0.731
	c102898_g1		-1230.99	0.000844311		Prob(w>1):3;T;0.9044;R;0.5105;R;0.8206;R;0.997**7;F;0.7808;R;0.980*9;P;0.996**10;L;0.79911;K;0.986*14;V;0.94915;H;0.981*16;S;0.84317;L;0.984*18;L;0.79919;S;0.993**20;G;0.988*21;N;0.952*22;L;0.65124;S;0.91926;H;0.61227;A;0.84728;D;0.987*29;C;0.68730;V;0.61031;N;0.89332;K;0.995**33;S;0.62134;G;0.988*35;D;0.86636;A;0.987*40;F;0.995**41;A;0.997**42;V;0.81243;S;0.980*44;Q;0.76745;S;0.50246;K;0.991**47…
	c63504_g1		-1731.06	0.00110883		Prob(w>1):318;T;0.932319;S;0.940
	c93831_g1		-1953.46	0.0377088		Prob(w>1):319;P;0.706
	c132929_g1		-1484.3	5.16e-05		Prob(w>1):32;R;0.85833;H;0.83335;W;0.924
	c119821_g1		-2967.5	0.00642237		Prob(w>1):33;T;0.55335;T;0.911179;D;0.502
	c114746_g1		-1045.67	0.000887806		Prob(w>1):34;K;0.75742;E;0.88898;W;0.971*99;F;0.597
	c70683_g1		-936.512	3.74e-05		Prob(w>1):34;P;0.73838;R;0.83972;V;0.558
	c120049_g1		-3148.43	0.0155532		Prob(w>1):36;S;0.55243;A;0.786181;Q;0.775203;G;0.765
	c55174_g1		-783.871	0.00158223		Prob(w>1):37;I;0.79948;E;0.77949;G;0.75852;S;0.80988;F;0.60689;S;0.951*91;S;0.677
	c66415_g5		-2809.28	4.44e-09		Prob(w>1):380;P;0.513424;E;0.656491;S;0.942492;A;0.948494;L;0.577496;R;0.989*497;A;0.936
	c58016_g1		-832.749	0.0107442		Prob(w>1):39;L;0.57063;P;0.89071;P;0.864104;S;0.649
	c81470_g1		-2813.43	0.000347459		Prob(w>1):4;A;0.7055;F;0.971*7;T;0.6399;V;0.984*52;R;0.52171;R;0.521103;V;0.541144;G;0.608145;G;0.525248;H;0.522369;E;0.860440;K;0.530458;D;0.512
	c59369_g2		-524.992	0.00936046		Prob(w>1):4;D;0.953*5;F;0.988*6;A;0.8437;L;0.979*8;V;0.994**9;G;0.997**10;L;0.997**13;L;0.79715;H;0.989*16;F;0.94417;N;0.85118;L;0.992**19;W;0.992**20;F;0.997**21;W;0.999**22;Q;0.983*23;V;0.950*24;K;0.995**25;M;0.998**26;Q;0.985*27;T;0.991**28;S;0.91529;I;0.86737;S;0.841
	c63762_g1		-6770.15	1.69e-21		Prob(w>1):4;L;0.6796;Q;0.91611;V;0.977*12;L;0.53613;P;0.52542;A;0.550102;V;0.513113;Y;0.533174;R;0.576183;S;0.552202;S;0.880286;V;0.556438;T;0.531519;V;0.518586;I;0.510591;K;0.539680;P;0.549737;V;0.556755;T;0.502775;Q;0.516862;V;0.508864;I;0.5341006;S;0.5821136;I;0.5901137;L;0.993**1138;D;0.8701139;D;0.8701140;L;0.5361141;F;0.5491142;A;0.984*1143;S;0.971*1144;E;0.985*1145;M;0.9081148;L;0.9011149;…
	c62935_g1		-1201.28	1.39e-06		Prob(w>1):4;M;0.65911;I;0.79313;G;0.66119;K;0.58127;Y;0.53751;R;0.58056;I;0.93857;Q;0.66658;H;0.75459;Y;0.954*71;L;0.85786;S;0.85992;D;0.675
	c41630_g1		-790.74	5.32e-08		Prob(w>1):4;N;0.82321;R;0.93227;E;0.92333;R;0.977*68;R;0.995**69;M;0.996**70;N;0.981*71;S;0.836
	c41489_g1		-973.342	0.000653407		Prob(w>1):4;P;0.5205;D;0.5746;Q;0.984*8;S;0.92236;Q;0.64564;P;0.54369;S;0.78070;G;0.93977;A;0.523144;L;0.512
	c76791_g1		-360.795	1.44e-05		Prob(w>1):4;P;0.67311;I;0.50912;R;0.61913;V;0.988*15;M;0.993**17;I;0.94218;M;0.994**20;Q;0.67821;T;0.91122;T;0.912
	c133313_g1		-1932.81	0.0192492		Prob(w>1):4;P;0.8337;C;0.806
	c47681_g1		-322.592	0.0448299		Prob(w>1):4;R;0.5395;Q;0.5416;P;0.613
	c80257_g1		-2327.18	0.0395835		Prob(w>1):4;S;0.62351;R;0.765173;E;0.898
	c107415_g1		-1080.46	0.00232999		Prob(w>1):4;S;0.7528;F;0.7349;F;0.87971;A;0.865
	c47799_g1		-1356.96	0.000743179		Prob(w>1):4;T;0.6688;N;0.6219;I;0.76210;S;0.73511;H;0.955*12;M;0.89113;K;0.55314;Q;0.982*15;N;0.985*17;H;0.996**18;K;0.86719;Q;0.999**20;K;0.71921;S;0.70322;F;0.998**23;L;0.953*24;R;0.88125;M;0.997**26;L;0.995**27;R;0.93928;H;0.954*29;I;0.995**30;W;0.994**31;K;0.80432;R;0.71933;R;0.960*34;S;0.68135;E;0.980*36;A;0.93637;W;0.990**38;K;0.75839;R;0.94940;K;0.94141;I;0.93542;E;0.70943;G;0.88744;S;0.72…
	c17763_g1		-444.555	0.0444081		Prob(w>1):4;T;0.955*5;S;0.87916;D;0.93218;K;0.91819;E;0.79720;I;0.82326;L;0.52128;V;0.74729;Q;0.64130;L;0.78231;Y;0.62334;H;0.71736;T;0.63337;T;0.88141;I;0.548
	c55079_g1		-1538.91	0.0255706		Prob(w>1):4;V;0.5005;L;0.5557;L;0.791169;H;0.802
	c37567_g1		-1248.7	8.87e-09		Prob(w>1):40;G;0.57841;E;0.63475;V;0.63977;P;0.70093;R;0.518115;L;0.698128;V;0.592137;I;0.662161;A;0.619162;Q;0.992**163;R;0.983*164;L;0.918165;R;0.978*166;E;0.689167;G;0.990*168;C;0.840169;I;0.913170;N;0.996**171;L;0.956*172;I;0.916173;L;0.956*175;Y;0.627176;G;0.972*177;E;0.900178;E;0.636179;E;0.622180;V;0.591181;I;0.705
	c83355_g1		-494.098	0.00471239		Prob(w>1):41;K;0.83343;T;0.93944;A;0.505
	c121689_g1		-2980.08	5.16e-05		Prob(w>1):412;G;0.807433;S;0.839
	c48721_g1		-3035.38	0.0397811		Prob(w>1):416;V;0.514
	c64906_g1		-5587.7	5.24e-21		Prob(w>1):45;G;0.72453;V;0.546107;S;0.582136;G;0.895418;S;0.621675;S;0.501686;R;0.528802;G;0.523938;I;0.531986;Y;0.918988;D;0.991**989;L;0.667990;L;0.505991;L;0.513992;G;0.991**993;E;0.990**995;K;0.991**999;Y;0.972*1000;L;0.6361002;E;0.991**1003;T;0.9061006;V;0.8531007;H;0.5301008;W;0.9071010;R;0.9421012;H;0.9361014;S;0.961*1015;Q;0.9461017;T;0.5981018;G;0.7441019;L;0.5331020;V;0.7941021;N;0.9351…
	c50480_g1		-550.482	2.82e-05		Prob(w>1):46;R;0.83974;D;0.80676;S;0.953*77;M;0.922
	c48294_g1		-3720.24	0.0182322		Prob(w>1):479;I;0.579
	c126188_g1		-629.188	0.0150438		Prob(w>1):48;S;0.574
	c95965_g1		-752.179	8.29e-05		Prob(w>1):5;C;0.51739;I;0.515
	c56068_g2		-163.968	0.00979037		Prob(w>1):5;H;0.936
	c403_g1		-822.861	5.45e-06		Prob(w>1):5;L;0.6898;R;0.8349;A;0.62310;V;0.59811;S;0.50712;N;0.958*14;L;0.87415;R;0.72616;R;0.937105;N;0.538117;S;0.954*
	c83640_g1		-842.698	5.15e-05		Prob(w>1):5;P;0.8626;F;0.8218;C;0.7389;T;0.952*10;N;0.92812;E;0.85613;E;0.71215;K;0.65024;G;0.62565;P;0.691
	c33561_g1		-2030.99	0.00348202		Prob(w>1):5;S;0.79312;E;0.818
	c18471_g1		-2638.56	0.00174121		Prob(w>1):50;S;0.78351;E;0.605396;S;0.611400;L;0.575
	c58836_g3		-452.182	1.6e-05		Prob(w>1):51;A;0.50462;E;0.57764;S;0.89865;R;0.955*66;T;0.51767;L;0.928
	c77740_g1		-761.144	0.0426271		Prob(w>1):52;L;0.87591;P;0.53192;T;0.889
	c42251_g1		-914.385	1.55e-05		Prob(w>1):54;D;0.69655;D;0.964*56;D;0.76857;T;0.83958;I;0.955*59;F;0.92560;Q;0.970*61;A;0.85862;R;0.60664;E;0.959*65;H;0.972*68;S;0.976*70;P;0.93475;F;0.58976;E;0.987*79;L;0.51380;A;0.953*81;H;0.57183;S;0.996**84;E;0.56385;L;0.67586;H;0.90987;F;0.67589;S;0.89590;I;0.91496;L;0.745
	c126208_g1		-575.317	0.0451279		Prob(w>1):56;A;0.52857;L;0.72060;P;0.907
	c85839_g1		-528.809	0.0467788		Prob(w>1):6;A;0.976*93;R;0.67595;V;0.686
	c52472_g1		-691.606	1.06e-06		Prob(w>1):6;C;0.971*7;V;0.61412;Y;0.58614;I;0.70516;C;0.50718;P;0.76522;I;0.52929;M;0.91144;S;0.951*45;S;0.92446;L;0.86248;E;0.994**49;K;0.952*50;D;0.91351;E;0.59652;L;0.964*53;V;0.82754;S;0.992**
	c28408_g1		-1133.52	0.00202834		Prob(w>1):6;H;0.5017;P;0.8828;T;0.72225;S;0.51693;A;0.526172;I;0.675173;I;0.512175;W;0.743
	c55111_g2		-884.619	0.000418951		Prob(w>1):6;K;0.63941;S;0.51355;D;0.995**56;Q;0.80757;M;0.68359;K;0.62660;A;0.64861;Q;0.943
	c80750_g1		-1099.53	0.00183387		Prob(w>1):6;L;0.53217;L;0.56119;S;0.89720;C;0.975*22;S;0.85123;S;0.75224;W;0.89725;P;0.87226;C;0.970*27;G;0.70429;R;0.966*31;W;0.952*33;S;0.982*36;R;0.972*38;V;0.94039;A;0.79040;R;0.75741;L;0.965*42;S;0.94243;R;0.959*49;R;0.83850;W;0.988*52;P;0.74953;N;0.976*54;R;0.76655;K;0.76056;S;0.87757;S;0.978*58;L;0.966*61;R;0.92063;V;0.55166;A;0.87971;R;0.51174;R;0.67486;A;0.72788;A;0.77091;R;0.838
	c76602_g1		-820.672	0.0197277		Prob(w>1):6;Q;0.77814;C;0.54018;L;0.69619;N;0.955*20;R;0.54221;Q;0.65722;C;0.91823;H;0.982*24;A;0.65126;P;0.984*27;D;0.954*28;A;0.94231;S;0.960*32;H;0.67433;E;0.955*34;A;0.65335;C;0.94836;L;0.64937;I;0.86438;E;0.954*39;I;0.77940;R;0.64841;P;0.59542;C;0.982*44;A;0.56645;F;0.52546;A;0.962*47;P;0.57948;G;0.56149;C;0.93850;L;0.731
	c53788_g2		-801.793	3.11e-08		Prob(w>1):6;S;0.578129;N;0.994**130;Q;0.991**132;T;0.986*133;T;0.909135;L;0.616136;R;0.985*
	c59809_g1		-376.313	0.0465932		Prob(w>1):6;T;0.51818;D;0.50628;Q;0.58329;K;0.55431;D;0.564
	c8051_g1		-842.946	0.00022332		Prob(w>1):6;V;0.60416;A;0.58126;A;0.52730;N;0.51541;W;0.90150;T;0.60654;G;0.52465;N;0.58468;L;0.78675;A;0.68176;A;0.58477;A;0.94978;A;0.965*79;A;0.94380;A;0.925
	c52129_g2		-4951.65	3.45e-10		Prob(w>1):641;K;0.910870;V;0.524871;L;0.805878;S;0.939880;S;0.937881;T;0.983*882;G;0.982*883;I;0.919884;L;0.503
	c80106_g1		-750.197	0.00785428		Prob(w>1):67;N;0.801
	c60475_g2		-339.655	0.025562		Prob(w>1):7;A;0.6329;G;0.957*44;R;0.968*
	c10505_g1		-202.89	0.018481		Prob(w>1):7;F;0.67218;W;0.90419;R;0.951*20;K;0.61821;K;0.80224;W;0.550
	c85718_g1		-628.254	0.0126455		Prob(w>1):7;G;0.5278;E;0.52518;G;0.92121;Q;0.988*25;V;0.72326;F;0.965*29;V;0.73130;F;0.77931;L;0.89332;W;0.67233;S;0.984*34;Q;0.90935;G;0.94836;S;0.93237;M;0.91938;C;0.968*39;Q;0.87940;L;0.89941;V;0.91142;G;0.994**44;R;0.990*45;L;0.968*46;S;0.58647;P;0.917
	c55360_g1		-1580.99	0.00267132		Prob(w>1):7;R;0.5898;E;0.839252;N;0.961*
	c107736_g1		-463.865	0.0424578		Prob(w>1):7;V;0.56042;M;0.63845;E;0.78846;P;0.711
	c67832_g1		-959.944	0.0346018		Prob(w>1):72;C;0.823
	c94824_g1		-1221.24	0.0446315		Prob(w>1):73;S;0.524120;Q;0.742121;E;0.589
	c138593_g1		-595.476	0.00139569		Prob(w>1):8;N;0.8799;L;0.90683;P;0.592
	c59438_g2		-1426.73	6.77e-08		Prob(w>1):8;V;0.9499;Q;0.976*10;V;0.976*13;A;0.80922;G;0.88124;K;0.64628;M;0.53332;R;0.77734;A;0.88639;S;0.80741;V;0.76552;L;0.68854;E;0.994**55;R;0.79056;I;0.92757;L;0.982*58;V;0.999**59;C;0.92660;S;0.995**61;G;0.90362;I;0.965*64;N;0.998**65;D;0.956*66;C;0.76867;V;0.996**69;L;0.968*70;K;0.982*71;D;0.964*72;N;0.995**74;V;0.90175;V;0.94876;D;0.984*79;K;0.94680;A;0.79181;R;0.93382;D;0.67284;Y;0.772…
	c62658_g2		-5057.53	0.0078551		Prob(w>1):893;P;0.627
	c60765_g1		-2262.93	3.68e-08		Prob(w>1):9;G;0.74610;Y;0.68712;F;0.51115;R;0.64024;Y;0.64036;C;0.71056;T;0.87257;W;0.998**60;L;0.82073;I;0.72374;L;0.93875;H;0.93576;R;0.89077;T;0.91098;H;0.539106;S;0.670139;H;0.613161;L;0.820171;Q;0.868187;S;0.882193;T;0.566
	c111034_g1		-388.282	0.00928378		Prob(w>1):9;Q;0.54010;L;0.78511;P;0.85912;G;0.85313;T;0.86615;C;0.60217;I;0.57819;C;0.88420;V;0.69722;N;0.57923;R;0.67024;S;0.67825;G;0.79126;V;0.699
	c62724_g2		-1982.13	0.000131271		Prob(w>1):9;R;0.66810;L;0.65513;S;0.85314;T;0.51516;L;0.59617;P;0.94819;P;0.88420;P;0.68021;R;0.74422;P;0.67344;S;0.83545;R;0.83547;R;0.71148;P;0.81850;P;0.72052;N;0.964*55;L;0.52556;A;0.92157;R;0.80059;R;0.618132;S;0.588135;R;0.919136;R;0.716137;R;0.715138;S;0.882139;S;0.947141;R;0.845144;R;0.529148;G;0.777150;G;0.598151;A;0.599154;T;0.923159;R;0.529165;W;0.994**166;S;0.772
	c125853_g1		-1073.27	5.25e-05		Prob(w>1):97;Q;0.89298;D;0.84799;D;0.782101;S;0.956*
	c62664_g6		-3421.74	0.000670637		Prob(w>1):4;K;0.62224;R;0.61825;R;0.89027;L;0.51828;K;0.928
	c66671_g4		-3303.41	0.011729		Prob(w>1):1;S;0.510344;T;0.755522;Q;0.747
	c56157_g2		-1502.91	5.54e-08		Prob(w>1):2;E;0.6593;K;0.55137;Q;0.540128;S;0.781187;Q;0.984*189;S;0.971*190;A;0.860191;E;0.969*194;S;0.743195;I;0.519196;L;0.968*199;K;0.784202;V;0.858
	c51096_g1		-4187.27	0.000648806		Prob(w>1):228;V;0.775275;K;0.753299;V;0.773390;Y;0.815391;V;0.904
	c45996_g1		-2326.7	0.0053781		Prob(w>1):1;S;0.865
	c24701_g1		-3874.11	4.4e-06		Prob(w>1):6;F;0.71812;D;0.90349;G;0.76458;R;0.805140;S;0.835149;P;0.970*210;R;0.801214;A;0.601297;V;0.625299;M;0.591312;S;0.954*344;V;0.942348;M;0.884374;G;0.660
	c107033_g1		-1699.12	7.9e-06		Prob(w>1):1;A;0.8872;Y;0.7833;P;0.6044;S;0.7815;S;0.6966;R;0.90710;R;0.851
	c119478_g1		-2841.62	0.00457328		Prob(w>1):2;P;0.58756;Q;0.565335;E;0.704391;K;0.583
	c59736_g3		-1245.41	0.0314834		Prob(w>1):154;R;0.540164;A;0.658166;A;0.680171;A;0.963*191;M;0.513
	c64234_g2		-1117.67	4.5e-09		Prob(w>1):2;K;0.7974;G;0.5227;S;0.9368;R;0.9359;S;0.94311;S;0.936
